# Supplementary material for: The Metabolic Diversity of Different Salsola Species Valorized Through Untargeted Metabolomics and In Vitro Bioassays: The Importance of Phenolic Constituents
Source: Plants (Basel). 2026 Jan 8;15(2):199. doi: 10.3390/plants15020199 (PMC12844799; doi:10.3390/plants15020199)
Supplement: Supplementary file 1 [file plants-15-00199-s001.zip]

Archive with 2 entries (2 files):
- Supplemental materials_PLANTS.pdf
- Supplementary_Salsola_exc.xlsx
