# Supplementary material for: The Metabolic Diversity of Different Salsola Species Valorized Through Untargeted Metabolomics and In Vitro Bioassays: The Importance of Phenolic Constituents
Source: Plants (Basel). 2026 Jan 8;15(2):199. doi: 10.3390/plants15020199 (PMC12844799; doi:10.3390/plants15020199)
Supplement: Supplementary file 1 [file plants-15-00199-s001.zip › Supplementary_Salsola_exc.xlsx]

## Sheet: Table S1
	Crassa									Kali									Nitralia									Ruthenica									Stenoptera
	EA			MeOH			H20			EA			MeOH			H20			EA			MeOH			H20			EA			MeOH			H20			EA			MeOH			H20
Compound	Sample1-r001	Sample1-r002	Sample1-r003	Sample6-r001	Sample6-r002	Sample6-r003	Sample11-r001	Sample11-r002	Sample11-r003	Sample2-r001	Sample2-r002	Sample2-r003	Sample7-r001	Sample7-r002	Sample7-r003	Sample12-r001	Sample12-r002	Sample12-r003	Sample3-r001	Sample3-r002	Sample3-r003	Sample8-r001	Sample8-r002	Sample8-r003	Sample13-r001	Sample13-r002	Sample13-r003	Sample4-r001	Sample4-r002	Sample4-r003	Sample9-r001	Sample9-r002	Sample9-r003	Sample14-r001	Sample14-r002	Sample14-r003	Sample5-r001	Sample5-r002	Sample5-r003	Sample10-r001	Sample10-r002	Sample10-r003	Sample15-r001	Sample15-r002	Sample15-r003	Retention Time	Mass	Formula	Compound Name
Cyanidin 3,5-O-diglucoside	1	1	1	282377	292145	296063	71780.6	69380.5	56629.4	1	1	1	20884.2	29581	25918.1	1	1	1	1	1	1	48504.8	43656	54016.1	1	1	1	1	1	1	200668	198945	202270	74416.4	82168.1	65846.2	1	1	1	1	1	1	1	1	1	6.73	611.148	C27 H31 O16	Cyanidin 3,5-O-diglucoside
Cyanidin 3-O-(6''-caffeoyl-glucoside)	1	1	1	282377	292145	296063	71780.6	69380.5	56629.4	1	1	1	20884.2	29581	25918.1	1	1	1	1	1	1	11226.6	43656	11360.4	1	1	1	1	1	1	200668	198945	202270	74416.4	82168.1	65846.2	1	1	1	1	1	1	1	1	1	6.66333	611.148	C30 H27 O14	Cyanidin 3-O-(6''-caffeoyl-glucoside)
Cyanidin 3-O-sophoroside	1	1	1	282377	292145	296063	71780.6	69380.5	56629.4	1	1	1	20884.2	29581	25918.1	1	1	1	1	1	1	48504.8	43656	54016.1	1	1	1	1	1	1	200668	198945	202270	74416.4	82168.1	65846.2	1	1	1	1	1	1	1	1	1	6.73	611.148	C27 H31 O16	Cyanidin 3-O-sophoroside
Delphinidin 3-O-(6''-p-coumaroyl-glucoside)	1	1	1	282377	292145	296063	71780.6	69380.5	56629.4	1	1	1	20884.2	29581	25918.1	1	1	1	1	1	1	11226.6	43656	11360.4	1	1	1	1	1	1	200668	198945	202270	74416.4	82168.1	65846.2	1	1	1	1	1	1	1	1	1	6.66333	611.148	C30 H27 O14	Delphinidin 3-O-(6''-p-coumaroyl-glucoside)
Delphinidin 3-O-rutinoside	1	1	1	282377	292145	296063	71780.6	69380.5	56629.4	1	1	1	20884.2	29581	25918.1	1	1	1	1	1	1	48504.8	43656	54016.1	1	1	1	1	1	1	200668	198945	202270	74416.4	82168.1	65846.2	1	1	1	1	1	1	1	1	1	6.73	611.148	C27 H31 O16	Delphinidin 3-O-rutinoside
Butein	1	1	1	1	1	1	1	1	1	1	1	1	1	1	1	1	1	1	1	1	1	1	1	1	65665.2	1	1	1	1	1	1	1	1	33674.8	37771.2	32321.5	1	1	1	18302	19512.4	11878.4	66110.9	60783.9	62934.9	7.22	272.076	C15 H12 O5	Butein
Xanthohumol	1	1	1	1	1	1	1	1	1	1	1	1	1	1	1	1	1	1	1	1	1	1	1	1	205092	153931	169054	1	1	1	1	1	1	20519.6	23029.2	18833.1	1	1	1	13935.8	21656.8	18980.8	222281	202624	207577	11.015	354.146	C21 H22 O5	Xanthohumol
3-Hydroxyphloretin 2'-O-glucoside	1	1	1	1	1	1	1	1	1	1	1	1	1	1	1	1	1	1	1	1	1	1	1	1	14404.4	16064.3	14022.1	1	1	1	54247	64371.2	61664.5	19255.9	21242.9	14299.6	1	1	1	1	1	1	1	1	1	7.54	452.126	C21 H24 O11	3-Hydroxyphloretin 2'-O-glucoside
3-Hydroxyphloretin 2'-O-xylosyl-glucoside	1	1	1	1	1	1	1	1	1	1	1	1	1	1	1	1	1	1	1	1	1	1	1	1	1	1	1	1	1	1	1	1	1	12218.6	14628.1	12573.4	1	1	1	1	1	1	1	1	1	4.31	584.184	C26 H32 O15	3-Hydroxyphloretin 2'-O-xylosyl-glucoside
(+)-Catechin	1	1	1	136304	142125	141899	980191	973654	901640	27813.5	22432.8	26096.4	82530.6	88421	76245.5	378973	407128	378276	1	1	1	1.45829e+06	1.38058e+06	1.43547e+06	3.68906e+06	3.69463e+06	3660560	1.39502e+06	1.38099e+06	1.40516e+06	953565	932299	955874	406155	440307	406614	1	1	1	2.30967e+06	2376093	2240947	3922948	3.74383e+06	3.86521e+06	9.17333	290.087	C15 H14 O6	(+)-Catechin
(+)-Catechin 3-O-glucose	1	1	1	1	1	1	1	1	1	1	1	1	1	1	1	1	1	1	1	1	1	1	1	1	14404.4	16064.3	14022.1	1	1	1	54247	64371.2	61664.5	19255.9	21242.9	14299.6	1	1	1	1	1	1	1	1	1	7.54	452.126	C21 H24 O11	(+)-Catechin 3-O-glucose
(-)-Epicatechin	1	1	1	136304	142125	141899	980191	973654	901640	27813.5	22432.8	26096.4	82530.6	88421	76245.5	378973	407128	378276	1	1	1	1.45829e+06	1.38058e+06	1.43547e+06	3.68906e+06	3.69463e+06	3660560	1.39502e+06	1.38099e+06	1.40516e+06	953565	932299	955874	406155	440307	406614	1	1	1	2.30967e+06	2376093	2240947	3922948	3.74383e+06	3.86521e+06	9.17333	290.087	C15 H14 O6	(-)-Epicatechin
Prodelphinidin dimer B3	1	1	1	2.05674e+06	2.09382e+06	2094034	620654	602781	548895	1	1	1	246910	284154	247156	1	1	1	1	1	1	509079	470489	523100	169659	150966	165377	1	1	1	18824.3	11401.8	11887.9	708232	713152	632416	1	1	1	1	1	1	1	1	1	6.55	610.145	C30 H26 O14	Prodelphinidin dimer B3
6-Geranylnaringenin	1	1	1	1	1	1	1	1	1	1	1	1	1	1	1	1	1	1	1	1	1	1	1	1	1	1	1	1	1	1	1	1	1	36170.2	38068.4	29143.6	1	1	1	1	1	1	1	1	1	2.74	408.182	C25 H28 O5	6-Geranylnaringenin
6-Prenylnaringenin	1	1	1	1	1	1	1	1	1	1	1	1	90629.8	99693.2	83431.4	158796	161843	150573	1	1	1	1	1	1	21982.5	18557.1	26840.8	1	1	1	1	11139.3	12654.8	41247.8	46050.8	40019.1	1	1	1	1	1	1	28366.9	33440	35103.7	5.78588	340.13	C20 H20 O5	6-Prenylnaringenin
8-Prenylnaringenin	1	1	1	1	1	1	1	1	1	1	1	1	90629.8	99693.2	83431.4	158796	161843	150573	1	1	1	1	1	1	21982.5	18557.1	26840.8	1	1	1	1	11139.3	12654.8	41247.8	46050.8	40019.1	1	1	1	1	1	1	28366.9	33440	35103.7	5.78588	340.13	C20 H20 O5	8-Prenylnaringenin
Isoxanthohumol	1	1	1	1	1	1	1	1	1	1	1	1	1	1	1	1	1	1	1	1	1	1	1	1	205092	153931	169054	1	1	1	1	1	1	20519.6	23029.2	18833.1	1	1	1	13935.8	21656.8	18980.8	222281	202624	207577	11.015	354.146	C21 H22 O5	Isoxanthohumol
Naringenin	1	1	1	1	1	1	1	1	1	1	1	1	1	1	1	1	1	1	1	1	1	1	1	1	65665.2	1	1	1	1	1	1	1	1	33674.8	37771.2	32321.5	1	1	1	18302	19512.4	11878.4	66110.9	60783.9	62934.9	7.22	272.076	C15 H12 O5	Naringenin
Sakuranetin	1	1	1	1	1	1	1	1	1	1	1	1	1	1	1	1	1	1	1	1	1	1	1	1	1	1	1	1	1	1	103949	119000	112746	53350.4	63424.3	44554.1	1	1	1	1	1	1	1	1	1	10.14	286.08	C16 H14 O5	Sakuranetin
5,6-Dihydroxy-7,8,3',4'-tetramethoxyflavone	1	1	1	1	1	1	1	1	1	1	1	1	1	1	1	1	1	1	1	1	1	1	1	1	1	1	1	1	1	1	1	1	1	87460.1	88549.2	79273.8	1	1	1	1	1	1	1	1	1	2.48	374.098	C19 H18 O8	5,6-Dihydroxy-7,8,3',4'-tetramethoxyflavone
6-Hydroxyluteolin	1	1	1	522179	501371	545294	114071	108414	92884.4	1	1	1	51495.8	57677.4	46460.8	1	1	1	1	1	1	1	1	1	33519.5	37095.9	39274.1	1	1	1	58785.2	63722.8	63358.2	1	11284.7	1	1	1	1	1	1	1	1	1	1	5.67312	302.038	C15 H10 O7	6-Hydroxyluteolin
Apigenin 7-O-glucoside	1	1	1	1	1	1	1	1	1	1	1	1	1	28308.7	1	108514	1	1	1	1	1	1	1	1	1	1	1	1	1	1	1	25157.6	1	47000	54279.2	47724.7	1	1	1	1	1	1	1	1	1	3.92	420.155	C21 H24 O9	Apigenin 7-O-glucoside
Cirsimaritin	1	1	1	1	1	1	1	1	1	1	1	1	1	1	1	1	1	1	1	1	1	1	1	1	1	1	1	87988.8	89355.1	85620.7	1	147571	129637	63354.5	67566.8	60132.8	1	1	1	1	1	1	1	1	1	11.4	314.075	C17 H14 O6	Cirsimaritin
Hispidulin	1	1	1	1	1	1	16857.9	17133.4	1	46639.3	50189.2	47654.6	57508.2	66936.7	62626.9	1	1	1	1	1	1	1	1	1	1	1	1	186429	182372	197649	303922	321266	296656	40056.5	49489.7	39692.2	1	1	1	1	1	1	1	1	1	11.1	300.06	C16 H12 O6	Hispidulin
Luteolin	1	1	1	31476.7	33528.6	36458.1	31438.7	27251	24441.2	451222	458763	438172	1.24663e+06	1.25178e+06	1.20903e+06	174070	179193	142250	1	1	1	1	1	1	1	1	1	1	1	1	339860	366266	355114	14432.2	149686	121389	1	1	1	1	1	1	1	1	1	6.56143	286.044	C15 H10 O6	Luteolin
Luteolin 7-O-(2-apiosyl-glucoside)	1	1	1	1	1	1	1	1	1	1	1	1	1	1	1	1	1	1	1	1	1	1	1	1	1	1	1	1	1	1	1.533e+06	1575241	1522162	702576	734308	661934	1	1	1	1	1	1	1	1	1	6.78	580.135	C26 H28 O15	Luteolin 7-O-(2-apiosyl-glucoside)
Nepetin	1	1	1	1.36649e+06	1.40813e+06	1.40049e+06	465555	451376	428604	155751	153646	156562	546249	590239	530507	35147.3	44278	29222.9	1	1	1	300338	267137	294144	185944	170016	188981	1	1	1	275787	306753	292315	1	136377	113430	1	1	1	415215	435330	405321	77648.2	73400.8	73686.8	7.05813	316.054	C16 H12 O7	Nepetin
Scutellarein	1	1	1	31476.7	33528.6	36458.1	31438.7	27251	24441.2	451222	458763	438172	1.24663e+06	1.25178e+06	1.20903e+06	174070	179193	142250	1	1	1	1	1	1	1	1	1	1	1	1	339860	366266	355114	14432.2	149686	121389	1	1	1	1	1	1	1	1	1	6.56143	286.044	C15 H10 O6	Scutellarein
Tetramethylscutellarein	1	1	1	1	1	1	31886.8	23827.1	23200	79258.2	82349.4	73619.9	896756	1.00027e+06	865190	1.14319e+06	1.17773e+06	1.06244e+06	66520.3	64673.5	62664.2	92066.1	363486	119866	1	1	1	69492.7	76865.6	68626	5.48873e+06	3.95143e+06	5.73458e+06	1.65639e+06	1.6795e+06	1.69634e+06	42647.5	44305.5	48497.7	2.76778e+06	2.97878e+06	2.78196e+06	1.55485e+06	1.52099e+06	1.58096e+06	1.25	342.112	C19 H18 O6	Tetramethylscutellarein
3-Methoxynobiletin	1	1	1	1	1	1	1	1	1	1	1	1	1	1	1	1	1	1	1	1	1	1	1	1	1	1	1	1	1	1	1	1	1	19572.4	23090	20322.9	1	1	1	1	1	1	1	1	1	6.13	432.135	C22 H24 O9	3-Methoxynobiletin
Isorhamnetin	1	1	1	1.36649e+06	1.40813e+06	1.40049e+06	465555	451376	428604	155751	153646	156562	546249	590239	530507	35147.3	44278	29222.9	1	1	1	300338	267137	294144	185944	170016	188981	1	1	1	275787	306753	292315	1	136377	113430	1	1	1	415215	435330	405321	77648.2	73400.8	73686.8	7.05813	316.054	C16 H12 O7	Isorhamnetin
Kaempferol	1	1	1	31476.7	33528.6	36458.1	31438.7	27251	24441.2	451222	458763	438172	1.24663e+06	1.25178e+06	1.20903e+06	174070	179193	142250	1	1	1	1	1	1	1	1	1	1	1	1	339860	366266	355114	14432.2	149686	121389	1	1	1	1	1	1	1	1	1	6.56143	286.044	C15 H10 O6	Kaempferol
Kaempferol 3,7-O-diglucoside	1	1	1	2.05674e+06	2.09382e+06	2094034	620654	602781	548895	1	1	1	246910	284154	247156	1	1	1	1	1	1	509079	470489	523100	169659	150966	165377	1	1	1	1.56158e+06	1.55416e+06	1.59566e+06	708232	713152	632416	1	1	1	1	1	1	1	1	1	6.92	610.146	C27 H30 O16	Kaempferol 3,7-O-diglucoside
Kaempferol 3-O-glucosyl-rhamnosyl-galactoside	1	1	1	1	1	1	1	1	1	1	1	1	213045	249734	198299	1	1	1	1	1	1	1	1	1	1	1	1	1	1	1	71017.8	67762.2	70905.4	26856	29950.2	21320.1	1	1	1	1	1	1	1	1	1	5.99	756.201	C33 H40 O20	Kaempferol 3-O-glucosyl-rhamnosyl-galactoside
Kaempferol 3-O-glucosyl-rhamnosyl-glucoside	1	1	1	1	1	1	1	1	1	1	1	1	213045	249734	198299	1	1	1	1	1	1	1	1	1	1	1	1	1	1	1	71017.8	67762.2	70905.4	26856	29950.2	21320.1	1	1	1	1	1	1	1	1	1	5.99	756.201	C33 H40 O20	Kaempferol 3-O-glucosyl-rhamnosyl-glucoside
Kaempferol 3-O-sophoroside	1	1	1	2.05674e+06	2.09382e+06	2094034	620654	602781	548895	1	1	1	246910	284154	247156	1	1	1	1	1	1	509079	470489	523100	169659	150966	165377	1	1	1	1.56158e+06	1.55416e+06	1.59566e+06	708232	713152	632416	1	1	1	1	1	1	1	1	1	6.92	610.146	C27 H30 O16	Kaempferol 3-O-sophoroside
Kaempferol 3-O-xylosyl-glucoside	1	1	1	1	1	1	1	1	1	1	1	1	1	1	1	1	1	1	1	1	1	1	1	1	1	1	1	1	1	1	1.533e+06	1575241	1522162	702576	734308	661934	1	1	1	1	1	1	1	1	1	6.78	580.135	C26 H28 O15	Kaempferol 3-O-xylosyl-glucoside
Morin	1	1	1	522179	501371	545294	114071	108414	92884.4	1	1	1	51495.8	57677.4	46460.8	1	1	1	1	1	1	1	1	1	33519.5	37095.9	39274.1	1	1	1	58785.2	63722.8	63358.2	1	11284.7	1	1	1	1	1	1	1	1	1	1	5.67312	302.038	C15 H10 O7	Morin
Quercetin	1	1	1	522179	501371	545294	114071	108414	92884.4	1	1	1	51495.8	57677.4	46460.8	1	1	1	1	1	1	1	1	1	33519.5	37095.9	39274.1	1	1	1	58785.2	63722.8	63358.2	1	11284.7	1	1	1	1	1	1	1	1	1	1	5.67312	302.038	C15 H10 O7	Quercetin
Quercetin 3-O-galactoside 7-O-rhamnoside	1	1	1	2.05674e+06	2.09382e+06	2094034	620654	602781	548895	1	1	1	246910	284154	247156	1	1	1	1	1	1	509079	470489	523100	169659	150966	165377	1	1	1	1.56158e+06	1.55416e+06	1.59566e+06	708232	713152	632416	1	1	1	1	1	1	1	1	1	6.92	610.146	C27 H30 O16	Quercetin 3-O-galactoside 7-O-rhamnoside
Quercetin 3-O-glucosyl-xyloside	1	1	1	1	1	1	1	1	1	1	1	1	1	1	1	1	1	1	1	1	1	1	1	1	1	1	1	1	1	1	245969	257382	245403	56051.6	68033.9	48635.8	1	1	1	1	1	1	1	1	1	6.16	596.129	C26 H28 O16	Quercetin 3-O-glucosyl-xyloside
Quercetin 3-O-rhamnosyl-galactoside	1	1	1	2.05674e+06	2.09382e+06	2094034	620654	602781	548895	1	1	1	246910	284154	247156	1	1	1	1	1	1	509079	470489	523100	169659	150966	165377	1	1	1	1.56158e+06	1.55416e+06	1.59566e+06	708232	713152	632416	1	1	1	1	1	1	1	1	1	6.92	610.146	C27 H30 O16	Quercetin 3-O-rhamnosyl-galactoside
Quercetin 3-O-rhamnosyl-rhamnosyl-glucoside	1	1	1	1	1	1	1	1	1	1	1	1	213045	249734	198299	1	1	1	1	1	1	1	1	1	1	1	1	1	1	1	71017.8	67762.2	70905.4	26856	29950.2	21320.1	1	1	1	1	1	1	1	1	1	5.99	756.201	C33 H40 O20	Quercetin 3-O-rhamnosyl-rhamnosyl-glucoside
Quercetin 3-O-rutinoside	1	1	1	2.05674e+06	2.09382e+06	2094034	620654	602781	548895	1	1	1	246910	284154	247156	1	1	1	1	1	1	509079	470489	523100	169659	150966	165377	1	1	1	1.56158e+06	1.55416e+06	1.59566e+06	708232	713152	632416	1	1	1	1	1	1	1	1	1	6.92	610.146	C27 H30 O16	Quercetin 3-O-rutinoside
Quercetin 3-O-xylosyl-rutinoside	1	1	1	84652.2	83722.3	87681.2	29417.3	29678.5	23828.9	1	1	1	1	11246.4	1	17489.4	19463.2	12101.1	1	1	1	1	1	1	1	1	1	1	1	1	88844.8	93438.6	89785	41130.9	49528.4	38008.2	1	1	1	1	1	1	1	1	1	5.185	742.186	C32 H38 O20	Quercetin 3-O-xylosyl-rutinoside
Rhamnetin	1	1	1	1.36649e+06	1.40813e+06	1.40049e+06	465555	451376	428604	155751	153646	156562	546249	590239	530507	35147.3	44278	29222.9	1	1	1	300338	267137	294144	185944	170016	188981	1	1	1	275787	306753	292315	1	136377	113430	1	1	1	415215	435330	405321	77648.2	73400.8	73686.8	7.05813	316.054	C16 H12 O7	Rhamnetin
6''-O-Acetylgenistin	1	1	1	1	1	1	1	1	1	1	1	1	1	1	1	1	1	1	1	1	1	1	1	1	1	1	1	1	1	1	54247	64371.2	61664.5	19255.9	21242.9	14299.6	1	1	1	1	1	1	1	1	1	9.26	474.108	C23 H22 O11	6''-O-Acetylgenistin
1-Acetoxypinoresinol	1	1	1	1	1	1	1	1	1	1	1	1	1	1	1	23925.8	27732.5	30253.7	1	1	1	1	1	1	1	1	1	1	1	1	18472.5	11033.8	13284.5	18733.5	21165.2	1	1	1	1	1	1	1	1	1	1	8.4225	416.147	C22 H24 O8	1-Acetoxypinoresinol
Anhydro-secoisolariciresinol	1	1	1	1	1	1	57220.2	67536.7	60702.9	1	1	1	18778.7	26544.1	13014.7	68868.4	75463.2	75317.3	1	1	1	16738.7	1	16969.1	1	1	1	1	1	1	833900	853394	910422	1.02591e+06	1.10019e+06	1.02921e+06	1	1	1	1	1	1	1	1	1	3.68	344.156	C20 H24 O5	Anhydro-secoisolariciresinol
Conidendrin	1	1	1	1	1	1	1	1	1	1	1	1	27283.1	35305.3	20465.5	95587	111841	91285.7	1	1	1	1	1	1	1	1	1	1	1	1	1	1	1	20129.9	23085.2	18487.9	1	1	1	1	1	1	38042.8	35240	35857.2	6.05	356.125	C20 H20 O6	Conidendrin
Dimethylmatairesinol	1.82436e+06	1.76987e+06	1.77834e+06	1	1	1	1	1	1	1.63998e+06	1.59595e+06	1.59732e+06	44758.9	80510.4	48731	158763	123229	113673	1684389	1.76567e+06	1.71191e+06	10578	1	1	23348.2	13323	20796	32078.4	32037.7	28797.3	128439	136071	133258	88528.5	105821	88769.4	686494	725269	719130	45133.6	52405.7	38902.9	65249.4	65337.8	75430	8.1973	386.173	C22 H26 O6	Dimethylmatairesinol
Matairesinol	1	1	1	1	1	1	1	1	1	1	1	1	1	1	1	1	1	1	1	1	1	1	1	1	1	1	1	1	1	1	1.1128e+06	1.18527e+06	1.21714e+06	10676.5	11204.4	106139	1	1	1	1	1	1	1	1	1	3.13667	358.148	C20 H22 O6	Matairesinol
Medioresinol	1	1	1	1	1	1	1	1	1	1	1	1	1	1	1	1	1	1	1	1	1	1	1	1	1	1	1	1	1	1	87698.9	94691.3	109562	88345.6	96780.1	87889.4	1	1	1	1	1	1	13076.9	1	12126.3	4.2575	388.157	C21 H24 O7	Medioresinol
Pinoresinol	1	1	1	1	1	1	1	1	1	1	1	1	1	1	1	1	1	1	1	1	1	1	1	1	1	1	1	1	1	1	1.1128e+06	1.18527e+06	1.21714e+06	10676.5	11204.4	106139	1	1	1	1	1	1	1	1	1	3.13667	358.148	C20 H22 O6	Pinoresinol
Secoisolariciresinol	1	1	1	1	1	1	1	1	1	1	1	1	1	1	1	1	1	1	1	1	1	1	1	1	1	1	1	1	1	1	31854.9	36587.7	43240.9	29425.6	30493	34604.9	1	1	1	1	1	1	1	1	1	2.13	362.17	C20 H26 O6	Secoisolariciresinol
Sesamol	1	1	1	1	1	1	1	1	1	1	1	1	1	1	1	1	1	1	1	1	1	1	1	1	20258	19769.6	20982.3	1	1	1	30332.7	38745.5	36385	636290	667736	626330	1	1	1	1	1	1	68911.9	59187.1	63922.9	4.29	138.03	C7 H6 O3	Sesamol
Trachelogenin	1	1	1	1	1	1	1	1	1	1	1	1	1	1	1	1	1	1	1	1	1	1	1	1	1	1	1	1	1	1	87698.9	94691.3	109562	88345.6	96780.1	87889.4	1	1	1	1	1	1	13076.9	1	12126.3	4.2575	388.157	C21 H24 O7	Trachelogenin
4-Ethylguaiacol	1	1	1	1	1	1	1	1	1	1	1	1	1	1	1	1	1	1	1	1	1	1	1	1	50401.4	40941.5	45117.6	1	1	1	1	1	1	25791.8	34038.1	25106.9	1	1	1	1	1	1	1	1	1	4.26	152.087	C9 H12 O2	4-Ethylguaiacol
4-Vinylguaiacol	1	1	1	1	1	1	120009	140647	143485	1	1	1	26361.3	49569.3	30175.7	45271.3	166838	145405	1	1	1	143519	117339	136529	427304	376056	398306	1	1	1	17215.6	1	12674	17816.8	667903	637937	1	1	1	369512	367615	338987	608314	598023	638783	2.59385	150.066	C9 H10 O2	4-Vinylguaiacol
3-Methylcatechol	43273.1	38763	41788.2	23117.5	17487.2	11873.9	18983.3	19058.8	17441.4	1	1	1	1	1	1	1	1	1	1	1	1	11183.1	1	1	14994.9	12600.6	14559.6	1	1	1	1	1	1	17284.1	23181.9	440612	1	1	1	1	1	1	1	1	1	4.94562	124.053	C7 H8 O2	3-Methylcatechol
4-Ethylcatechol	1	1	1	1	1	1	1	1	1	1	1	1	1	1	1	1	1	1	1	1	1	11411.4	1	1	1	1	1	1	1	1	17878.1	25645.1	19476.3	32203.3	36686.8	30418	1	1	1	1	1	1	1	1	1	4.38	138.068	C8 H10 O2	4-Ethylcatechol
4-Ethylphenol	1	1	1	1	1	1	1	1	1	1	1	1	1	1	1	1	1	1	1	1	1	1	1	1	1	1	1	1	1	1	1	11142	16752.3	11182.1	12003.1	10208.4	1	1	1	1	1	1	1	1	1	1.93	122.073	C8 H10 O	4-Ethylphenol
4-Methylcatechol	43273.1	38763	41788.2	23117.5	17487.2	11873.9	18983.3	19058.8	17441.4	1	1	1	1	1	1	1	1	1	1	1	1	11183.1	1	1	14994.9	12600.6	14559.6	1	1	1	1	1	1	17284.1	23181.9	440612	1	1	1	1	1	1	1	1	1	4.94562	124.053	C7 H8 O2	4-Methylcatechol
4-Vinylphenol	1	1	1	266135	238572	251846	936408	1.03798e+06	990089	1	1	1	915260	991104	943129	3.35004e+06	1.92681e+06	3315851	21936.5	28431.7	27633.1	4667240	4.68147e+06	4.71016e+06	12872555	11747314	12710164	234463	1	238548	15901374	16560699	17984334	41237036	41748556	40797768	27719.7	27913.1	31069.8	3.27775e+06	3275282	3.22501e+06	2.45565e+06	1.81097e+06	2.20665e+06	2.42632	120.056	C8 H8 O	4-Vinylphenol
Bisdemethoxycurcumin	1	1	1	1	1	1	1	1	1	1	1	1	1	1	1	1	1	1	1	1	1	1	1	1	1	1	1	1	1	1	1	1	1	11025	12151.3	1	1	1	1	1	1	1	1	1	1	8.1	308.111	C19 H16 O4	Bisdemethoxycurcumin
4-Hydroxybenzaldehyde	1	1	1	1	1	1	34063.6	22145.7	20376.2	1	1	1	1	1	1	17216.1	25551.4	15678.2	1	1	1	1	1	16849.9	91639.1	113246	123077	1	1	1	1	1	1	22464	24620.8	20868.3	1	1	1	1	12988.9	1	44712.3	36195.1	38021.6	2.42	122.035	C7 H6 O2	4-Hydroxybenzaldehyde
Gallic aldehyde	1	1	1	1	1	1	1	1	1	1	1	1	1	1	1	1	1	1	1	1	1	1	1	1	1	1	1	1	1	1	1	1	1	30455	41534.2	36322.3	1	1	1	1	1	1	1	1	1	2.93	154.024	C7 H6 O4	Gallic aldehyde
p-Anisaldehyde	515963	518010	501774	44450.6	42993.8	35768.6	10690.1	157307	140810	22835.4	27443.7	20600.2	90325.6	103151	84374.6	167783	174542	165081	79538.4	116381	16477.3	61366.4	54828.5	52368.8	119799	107418	119344	1	1	1	496703	511729	549588	514395	536337	515599	1	1	1	916054	915531	901532	26684.2	77356.8	84325.7	3.53692	136.051	C8 H8 O2	p-Anisaldehyde
Protocatechuic aldehyde	1	1	1	1	1	1	1	1	1	1	1	1	1	1	1	1	1	1	1	1	1	1	1	1	20258	19769.6	20982.3	1	1	1	30332.7	38745.5	36385	636290	667736	626330	1	1	1	1	1	1	68911.9	59187.1	63922.9	4.29	138.03	C7 H6 O3	Protocatechuic aldehyde
3-Methoxyacetophenone	1	1	1	1	1	1	120009	140647	143485	1	1	1	26361.3	49569.3	30175.7	45271.3	166838	145405	1	1	1	143519	117339	136529	427304	376056	398306	1	1	1	17215.6	1	12674	17816.8	667903	637937	1	1	1	369512	367615	338987	608314	598023	638783	2.59385	150.066	C9 H10 O2	3-Methoxyacetophenone
Ferulaldehyde	1	1	1	1	1	1	1	1	1	1	1	1	1	1	1	30424.3	37016.6	31890.4	1	1	1	1	1	1	1	1	1	1	1	1	1	1	1	23052	30881.3	23083.3	1	1	1	1	1	1	1	1	1	6.05	178.06	C10 H10 O3	Ferulaldehyde
Sinapaldehyde	1	1	1	1	1	1	1	1	1	1	1	1	1	1	1	1	1	1	1	1	1	1	1	1	66603.5	52147.6	62635.6	1	1	1	17911.7	46012.7	43545.4	49577.9	54183	43275.8	1	1	1	1	1	1	1	1	1	9.30555	208.07	C11 H12 O4	Sinapaldehyde
4-Hydroxycoumarin	1	1	1	956494	810816	950993	1	246021	243551	1	1	1	1	1	1	1	1	1	1	1	1	1	1	1	1	1	1	1	1	1	1	1	1	47616.8	56604.5	52091.9	1	1	1	1	1	1	1	1	1	3.92375	162.029	C9 H6 O3	4-Hydroxycoumarin
Coumarin	43273.1	38763	41788.2	23117.5	17487.2	11873.9	18983.3	19058.8	17441.4	1	1	1	30484.8	32747.8	1	1	1	1	1	1	1	11183.1	1	1	14994.9	12600.6	14559.6	1	1	1	1	1	1	460350	483423	440612	1	1	1	1	1	1	1	1	1	4.52833	146.035	C9 H6 O2	Coumarin
Mellein	1	1	1	1	1	1	1	1	1	1	1	1	1	1	1	30424.3	37016.6	31890.4	1	1	1	1	1	1	1	1	1	1	1	1	1	1	1	23052	30881.3	23083.3	1	1	1	1	1	1	1	1	1	6.05	178.06	C10 H10 O3	Mellein
Umbelliferone	1	1	1	956494	810816	950993	1	246021	243551	1	1	1	1	1	1	1	1	1	1	1	1	1	1	1	1	1	1	1	1	1	1	1	1	47616.8	56604.5	52091.9	1	1	1	1	1	1	1	1	1	3.92375	162.029	C9 H6 O3	Umbelliferone
2-Methoxy-5-prop-1-enylphenol	1	1	1	1	1	1	1	1	1	13802.5	12341	1	11519.4	17237.7	10335.5	83661.8	79589.7	73979.1	1	1	1	1	1	1	1	1	1	25498	26732.2	19499.2	87641.3	89220.5	96871.1	1	177896	143406	1	1	1	1	1	1	1	1	1	2.52	164.081	C10 H12 O2	2-Methoxy-5-prop-1-enylphenol
Eugenol	1	1	1	1	1	1	1	1	1	13802.5	12341	1	11519.4	17237.7	10335.5	83661.8	79589.7	73979.1	1	1	1	1	1	1	1	1	1	25498	26732.2	19499.2	87641.3	89220.5	96871.1	1	177896	143406	1	1	1	1	1	1	1	1	1	2.52	164.081	C10 H12 O2	Eugenol
Guaiacol	43273.1	38763	41788.2	23117.5	17487.2	11873.9	18983.3	19058.8	17441.4	1	1	1	1	1	1	1	1	1	1	1	1	11183.1	1	1	14994.9	12600.6	14559.6	1	1	1	1	1	1	17284.1	23181.9	440612	1	1	1	1	1	1	1	1	1	4.94562	124.053	C7 H8 O2	Guaiacol
3,4-Dihydroxyphenylglycol	1	1	1	1	1	1	1	1	1	1	1	1	1	1	1	32597.1	43749.2	40630.4	1	1	1	1	1	1	1	1	1	1	1	1	35533.4	18681.4	38478	106647	114937	99026.3	1	1	1	1	1	1	1	1	1	3.01	170.055	C8 H10 O4	3,4-Dihydroxyphenylglycol
Pyrogallol	1	1	1	1	1	1	1	1	1	1	1	1	1	1	1	16794.6	18198.1	15985.2	1	1	1	1	1	1	1	1	1	1	1	1	1	1	1	111938	129184	115302	1	1	1	1	1	1	1	1	1	3.87	126.029	C6 H6 O3	Pyrogallol
Carnosol	74682.6	77988.7	75332.3	20643.4	29056	20945.1	1	1	1	1	1	1	1	1	1	1	1	1	212586	230038	233765	1	1	1	1	1	1	48386.9	48987.6	41748.4	11809.5	20955.5	12615.2	28586.1	22810.5	22205.3	20397.7	27004.7	28142.3	1	1	1	13139.2	1	1	14.7582	330.176	C20 H26 O4	Carnosol
Carvacrol	1	1	1	1	1	1	103666	107789	96441.1	1	1	1	1	1	1	30669.4	37518.3	29644.3	1	1	1	18948.7	10728.2	17020.6	51559.4	40429.5	50083.8	1	1	1	1	1	1	11567	17920.9	17839.6	1	1	1	11140.9	17533.9	1	1	1	1	3.81059	150.108	C10 H14 O	Carvacrol
Rosmadial	1	1	1	1	1	1	57220.2	67536.7	60702.9	1	1	1	18778.7	26544.1	13014.7	68868.4	75463.2	75317.3	1	1	1	16738.7	1	16969.1	1	1	1	1	1	1	833900	853394	910422	1.02591e+06	1.10019e+06	1.02921e+06	1	1	1	1	1	1	1	1	1	3.68	344.156	C20 H24 O5	Rosmadial
Thymol	1	1	1	1	1	1	103666	107789	96441.1	1	1	1	1	1	1	30669.4	37518.3	29644.3	1	1	1	18948.7	10728.2	17020.6	51559.4	40429.5	50083.8	1	1	1	1	1	1	11567	17920.9	17839.6	1	1	1	11140.9	17533.9	1	1	1	1	3.81059	150.108	C10 H14 O	Thymol
3,4-DHPEA-AC	1	1	1	127191	135255	134794	184310	193618	177971	1	1	1	1	1	1	30902.1	34885.8	32395.5	1	1	1	1	1	1	1	1	1	1	1	1	16788.8	12011.5	24527.6	24221.1	30705.6	22227.7	1	1	1	1	1	1	1	1	1	5.73	196.071	C10 H12 O4	3,4-DHPEA-AC
Hydroxytyrosol	1	1	1	1	1	1	1	1	1	1	1	1	87842.2	1	125086	200724	226620	18601.4	1	1	1	98079.6	89185.6	11370.3	23090	20645.4	23271	81458.7	81549.8	85105.7	323837	318346	157822	1	538176	480636	1	1	1	169574	1	165245	196583	182533	196188	6.4175	154.063	C8 H10 O3	Hydroxytyrosol
Hydroxytyrosol 4-O-glucoside	1	1	1	1	1	1	21575.6	21289.4	13222.7	90509.4	81768.5	74384.4	1.37459e+06	1.60117e+06	1.38262e+06	12148.7	14119.1	18699.7	1	1	1	1	1	1	1	1	1	1	1	1	119490	121470	133477	208702	221961	202594	1	1	1	1	1	1	19151.9	17504	19123.9	3.74143	316.111	C14 H20 O8	Hydroxytyrosol 4-O-glucoside
p-HPEA-AC	29961	31271.8	32345	53693.1	46530.3	52856.8	55686.2	66410.8	60092.6	1	1	1	1	1	1	37276.3	49145.3	41476.4	1	1	1	28648	19662.5	26848.1	82084.9	76627.6	81333.4	1	1	1	1	1	11521.6	41434.4	46984.2	40332.8	1	1	1	1	1	1	1	1	1	4.24182	180.076	C10 H12 O3	p-HPEA-AC
p-HPEA-EDA	1	1	1	39349.4	21169.7	20901.6	41687.1	12194.3	11603.1	31717.4	31731.5	27119.9	1	1	1	1	1	1	1	1	1	72269.3	69466.4	71816.6	1	1	1	1	1	1	1	1	1	231394	236861	221961	1	1	1	1	1	1	1	1	1	3.492	304.123	C17 H20 O5	p-HPEA-EDA
Tyrosol	1	1	1	1	1	1	1	1	1	1	1	1	1	1	1	1	1	1	1	1	1	11411.4	1	1	1	1	1	1	1	1	17878.1	25645.1	19476.3	32203.3	36686.8	30418	1	1	1	1	1	1	1	1	1	4.38	138.068	C8 H10 O2	Tyrosol
2,3-Dihydroxybenzoic acid	1	1	1	1	1	1	1	1	1	1	1	1	1	1	1	1	1	1	1	1	1	1	1	1	1	1	1	1	1	1	1	1	1	30455	41534.2	36322.3	1	1	1	1	1	1	1	1	1	2.93	154.024	C7 H6 O4	2,3-Dihydroxybenzoic acid
2,4-Dihydroxybenzoic acid	1	1	1	1	1	1	1	1	1	1	1	1	1	1	1	1	1	1	1	1	1	1	1	1	1	1	1	1	1	1	1	1	1	30455	41534.2	36322.3	1	1	1	1	1	1	1	1	1	2.93	154.024	C7 H6 O4	2,4-Dihydroxybenzoic acid
2,6-Dihydroxybenzoic acid	1	1	1	1	1	1	1	1	1	1	1	1	1	1	1	1	1	1	1	1	1	1	1	1	1	1	1	1	1	1	1	1	1	30455	41534.2	36322.3	1	1	1	1	1	1	1	1	1	2.93	154.024	C7 H6 O4	2,6-Dihydroxybenzoic acid
2-Hydroxybenzoic acid	1	1	1	1	1	1	1	1	1	1	1	1	1	1	1	1	1	1	1	1	1	1	1	1	20258	19769.6	20982.3	1	1	1	30332.7	38745.5	36385	636290	667736	626330	1	1	1	1	1	1	68911.9	59187.1	63922.9	4.29	138.03	C7 H6 O3	2-Hydroxybenzoic acid
3,5-Dihydroxybenzoic acid	1	1	1	1	1	1	1	1	1	1	1	1	1	1	1	1	1	1	1	1	1	1	1	1	1	1	1	1	1	1	1	1	1	30455	41534.2	36322.3	1	1	1	1	1	1	1	1	1	2.93	154.024	C7 H6 O4	3,5-Dihydroxybenzoic acid
3-Hydroxybenzoic acid	1	1	1	1	1	1	1	1	1	1	1	1	1	1	1	1	1	1	1	1	1	1	1	1	20258	19769.6	20982.3	1	1	1	30332.7	38745.5	36385	636290	667736	626330	1	1	1	1	1	1	68911.9	59187.1	63922.9	4.29	138.03	C7 H6 O3	3-Hydroxybenzoic acid
4-Hydroxybenzoic acid	1	1	1	1	1	1	1	1	1	1	1	1	1	1	1	1	1	1	1	1	1	1	1	1	20258	19769.6	20982.3	1	1	1	30332.7	38745.5	36385	636290	667736	626330	1	1	1	1	1	1	68911.9	59187.1	63922.9	4.29	138.03	C7 H6 O3	4-Hydroxybenzoic acid
4-Hydroxybenzoic acid 4-O-glucoside	1	1	1	1	1	1	1	1	1	1	1	1	1	1	1	1	1	1	69537.8	73878.7	72914.4	1	1	1	1	1	1	1	1	1	1	1	1	422410	454716	421966	1	1	1	1	1	1	59007.5	55919.6	61555.6	4.31	300.079	C13 H16 O8	4-Hydroxybenzoic acid 4-O-glucoside
Benzoic acid	1	1	1	1	1	1	34063.6	22145.7	20376.2	1	1	1	1	1	1	17216.1	25551.4	15678.2	1	1	1	1	1	16849.9	91639.1	113246	123077	1	1	1	1	1	1	22464	24620.8	20868.3	1	1	1	1	12988.9	1	44712.3	36195.1	38021.6	2.42	122.035	C7 H6 O2	Benzoic acid
Gallic acid	1	1	1	1	1	1	1	1	1	1	1	1	1	1	1	23656.5	28514.6	26688.3	1	1	1	1	1	1	13366.5	14531.1	13466.8	1	1	1	1	1	1	43040.9	40248.2	43052.9	1	1	1	1	1	1	10835	1	1	1.09	170.019	C7 H6 O5	Gallic acid
Gallic acid ethyl ester	15511.2	20423.9	20901.6	1	1	1	19327.4	19954.6	15001.1	1	1	1	1	1	1	111530	119914	111419	59683.5	56170	62811.3	1	1	1	1	1	1	1	1	1	61717.4	69699.1	72441.6	177253	187191	173523	1	1	1	1	1	1	1	1	1	3.61333	198.049	C9 H10 O5	Gallic acid ethyl ester
Gentisic acid	1	1	1	1	1	1	1	1	1	1	1	1	1	1	1	1	1	1	1	1	1	1	1	1	1	1	1	1	1	1	1	1	1	30455	41534.2	36322.3	1	1	1	1	1	1	1	1	1	2.93	154.024	C7 H6 O4	Gentisic acid
Protocatechuic acid	1	1	1	1	1	1	1	1	1	1	1	1	1	1	1	1	1	1	1	1	1	1	1	1	1	1	1	1	1	1	1	1	1	30455	41534.2	36322.3	1	1	1	1	1	1	1	1	1	2.93	154.024	C7 H6 O4	Protocatechuic acid
Syringic acid	15511.2	20423.9	20901.6	1	1	1	19327.4	19954.6	15001.1	1	1	1	1	1	1	111530	119914	111419	59683.5	56170	62811.3	1	1	1	1	1	1	1	1	1	61717.4	69699.1	72441.6	177253	187191	173523	1	1	1	1	1	1	1	1	1	3.61333	198.049	C9 H10 O5	Syringic acid
Vanillic acid	37841.9	42017.3	39505.1	1	1	1	153526	191330	173100	28528.5	28521.5	26734.1	735673	785851	748252	737066	849466	787683	39978.3	45653.6	39632	43106.9	42521.9	37149.7	494479	464219	485929	17535.7	11334.5	12006.1	719892	695681	714221	884590	897906	894542	1	1	1	62604.4	74619.3	68677.1	405653	378916	400629	1.06	168.043	C8 H8 O4	Vanillic acid
3-Caffeoylquinic acid	1	1	1	946010	743680	1.04726e+06	199555	214086	189363	1	1	1	44075.2	61515.2	48162.6	95160.6	103699	95958.9	1	1	1	1	1	1	1	1	1	1	1	1	1	1	1	22170.2	32141.9	21098.3	1	1	1	1	1	1	1	1	1	3.626	354.087	C16 H18 O9	3-Caffeoylquinic acid
3-Feruloylquinic acid	1	1	1	1	1	1	1	1	1	1	1	1	72273.4	96918.1	70615.1	214145	214593	200041	1	1	1	16969.1	1	1	1	10726.1	1	1	1	1	1	1	1	32797.3	40123.3	33745.4	1	1	1	1	1	1	12549.3	1	12046.1	4.72692	368.103	C17 H20 O9	3-Feruloylquinic acid
3-p-Coumaroylquinic acid	1	1	1	1	1	1	21575.6	21289.4	13222.7	90509.4	81768.5	74384.4	1.3694e+06	1.57793e+06	1.38262e+06	12148.7	14119.1	18699.7	1	1	1	1	1	1	1	421615	454999	1	1	1	119490	121470	133477	208702	221961	202594	1	1	1	1	1	1	19151.9	17504	19123.9	3.58217	338.093	C16 H18 O8	3-p-Coumaroylquinic acid
4-Caffeoylquinic acid	1	1	1	946010	743680	1.04726e+06	199555	214086	189363	1	1	1	44075.2	61515.2	48162.6	95160.6	103699	95958.9	1	1	1	1	1	1	1	1	1	1	1	1	1	1	1	22170.2	32141.9	21098.3	1	1	1	1	1	1	1	1	1	3.626	354.087	C16 H18 O9	4-Caffeoylquinic acid
4-Feruloylquinic acid	1	1	1	1	1	1	1	1	1	1	1	1	72273.4	96918.1	70615.1	214145	214593	200041	1	1	1	16969.1	1	1	1	10726.1	1	1	1	1	1	1	1	32797.3	40123.3	33745.4	1	1	1	1	1	1	12549.3	1	12046.1	4.72692	368.103	C17 H20 O9	4-Feruloylquinic acid
4-p-Coumaroylquinic acid	1	1	1	1	1	1	21575.6	21289.4	13222.7	90509.4	81768.5	74384.4	1.3694e+06	1.57793e+06	1.38262e+06	12148.7	14119.1	18699.7	1	1	1	1	1	1	1	421615	454999	1	1	1	119490	121470	133477	208702	221961	202594	1	1	1	1	1	1	19151.9	17504	19123.9	3.58217	338.093	C16 H18 O8	4-p-Coumaroylquinic acid
5-Caffeoylquinic acid	1	1	1	946010	743680	1.04726e+06	199555	214086	189363	1	1	1	44075.2	61515.2	48162.6	95160.6	103699	95958.9	1	1	1	1	1	1	1	1	1	1	1	1	1	1	1	22170.2	32141.9	21098.3	1	1	1	1	1	1	1	1	1	3.626	354.087	C16 H18 O9	5-Caffeoylquinic acid
5-Feruloylquinic acid	1	1	1	1	1	1	1	1	1	1	1	1	72273.4	96918.1	70615.1	214145	214593	200041	1	1	1	16969.1	1	1	1	10726.1	1	1	1	1	1	1	1	32797.3	40123.3	33745.4	1	1	1	1	1	1	12549.3	1	12046.1	4.72692	368.103	C17 H20 O9	5-Feruloylquinic acid
5-p-Coumaroylquinic acid	1	1	1	1	1	1	21575.6	21289.4	13222.7	90509.4	81768.5	74384.4	1.3694e+06	1.57793e+06	1.38262e+06	12148.7	14119.1	18699.7	1	1	1	1	1	1	1	421615	454999	1	1	1	119490	121470	133477	208702	221961	202594	1	1	1	1	1	1	19151.9	17504	19123.9	3.58217	338.093	C16 H18 O8	5-p-Coumaroylquinic acid
Caffeic acid ethyl ester	1	1	1	1	1	1	1	1	1	1	1	1	1	1	1	1	1	1	1	1	1	1	1	1	66603.5	52147.6	62635.6	1	1	1	17911.7	46012.7	43545.4	49577.9	54183	43275.8	1	1	1	1	1	1	1	1	1	9.30555	208.07	C11 H12 O4	Caffeic acid ethyl ester
Caffeoyl tartaric acid	1	1	1	1	1	1	1	1	1	1	1	1	1	1	1	1	1	1	1	1	1	1	1	1	1	1	1	1	1	1	1	1	1	1	73450.1	425312	1	1	1	1	1	1	1	1	1	13.05	312.058	C13 H12 O9	Caffeoyl tartaric acid
Ferulic acid	1	1	1	1	1	1	1	1	1	1	1	1	24841.7	33911.1	19784	72799.2	86729.6	72784.4	1	1	1	1	1	1	1	1	1	1	1	1	77038.8	75749.5	78571.2	104364	117945	106024	1	1	1	1	1	1	18791.5	1	13099.1	5.06	194.055	C10 H10 O4	Ferulic acid
Ferulic acid 4-O-glucoside	1	1	1	1	1	1	1	1	1	1	1	1	90629.8	99693.2	83431.4	158796	161843	150573	1	1	1	1	1	1	1	1	1	1	1	1	1	11139.3	12654.8	53917.5	65355.4	58460.5	1	1	1	1	1	1	28366.9	33440	35103.7	5.08	356.104	C16 H20 O9	Ferulic acid 4-O-glucoside
Feruloyl glucose	1	1	1	1	1	1	1	1	1	1	1	1	90629.8	99693.2	83431.4	158796	161843	150573	1	1	1	1	1	1	1	1	1	1	1	1	1	11139.3	12654.8	53917.5	65355.4	58460.5	1	1	1	1	1	1	28366.9	33440	35103.7	5.08	356.104	C16 H20 O9	Feruloyl glucose
Isoferulic acid	1	1	1	1	1	1	1	1	1	1	1	1	24841.7	33911.1	19784	72799.2	86729.6	72784.4	1	1	1	1	1	1	1	1	1	1	1	1	77038.8	75749.5	78571.2	104364	117945	106024	1	1	1	1	1	1	18791.5	1	13099.1	5.06	194.055	C10 H10 O4	Isoferulic acid
m-Coumaric acid	1	1	1	28821	29601.2	11915.4	58642.7	43221.6	40022.5	1	1	1	1	1	1	51442.1	61325	50382.9	1	1	1	102200	92096.1	97757.8	20613.9	160555	170717	1	1	1	1	1	1	22174.6	27138	27498.2	1	1	1	50239.3	37954.8	31010.6	72976.6	64983.9	62822.2	1.57667	164.045	C9 H8 O3	m-Coumaric acid
o-Coumaric acid	1	1	1	28821	29601.2	11915.4	58642.7	43221.6	40022.5	1	1	1	1	1	1	51442.1	61325	50382.9	1	1	1	102200	92096.1	97757.8	20613.9	160555	170717	1	1	1	1	1	1	22174.6	27138	27498.2	1	1	1	50239.3	37954.8	31010.6	72976.6	64983.9	62822.2	1.57667	164.045	C9 H8 O3	o-Coumaric acid
p-Coumaric acid	1	1	1	28821	29601.2	11915.4	58642.7	43221.6	40022.5	1	1	1	1	1	1	51442.1	61325	50382.9	1	1	1	102200	92096.1	97757.8	20613.9	160555	170717	1	1	1	1	1	1	22174.6	27138	27498.2	1	1	1	50239.3	37954.8	31010.6	72976.6	64983.9	62822.2	1.57667	164.045	C9 H8 O3	p-Coumaric acid
p-Coumaric acid ethyl ester	1	1	1	1	1	1	1	1	1	1	1	1	1	1	1	42726.1	61269.6	55071	1	1	1	179152	169087	183770	18898	24711.3	32745.3	1	1	1	313503	304989	338108	277809	302250	261081	1	1	1	11630.4	16593	1	37594	32666	34713.3	4.729	192.076	C11 H12 O3	p-Coumaric acid ethyl ester
p-Coumaroyl glycolic acid	1	1	1	1	1	1	1	1	1	1	1	1	1	1	1	1	1	1	1	1	1	1	1	1	1	1	1	11354.1	11983.6	17378.9	82312.9	103617	86150.9	66706	65906.8	64641.2	1	1	1	1	1	1	1	1	1	7.08333	222.05	C11 H10 O5	p-Coumaroyl glycolic acid
p-Coumaroyl malic acid	1	1	1	522179	501371	545294	114071	108414	92884.4	1	1	1	51495.8	57677.4	46460.8	1	1	1	1	1	1	1	1	1	33519.5	37095.9	39274.1	1	1	1	58785.2	63722.8	63358.2	1	11284.7	1	1	1	1	1	1	1	1	1	1	5.67312	280.057	C13 H12 O7	p-Coumaroyl malic acid
p-Coumaroylquinic acid	1	1	1	1	1	1	21575.6	21289.4	13222.7	90509.4	81768.5	74384.4	1.3694e+06	1.57793e+06	1.38262e+06	12148.7	14119.1	18699.7	1	1	1	1	1	1	1	421615	454999	1	1	1	119490	121470	133477	208702	221961	202594	1	1	1	1	1	1	19151.9	17504	19123.9	3.58217	338.093	C16 H18 O8	p-Coumaroylquinic acid
Rosmarinic acid	1	1	1	1	1	1	1	1	1	1	1	1	1	1	1	1	1	1	1	1	1	1	1	1	1	1	1	1	1	1	56206.6	18807.9	80666.4	26568.4	27999.8	27012.5	1	1	1	1	1	1	1	1	1	1.34	360.084	C18 H16 O8	Rosmarinic acid
Sinapic acid	1	1	1	1	1	1	1	1	1	1	1	1	1	1	1	47848.5	50333.8	49580.5	1	1	1	1	1	1	1	1	1	1	1	1	1	1	1	11983.5	13403	1	1	1	1	1	1	1	1	1	1	5.36	224.065	C11 H12 O5	Sinapic acid
Sinapine	13665.6	19544.7	20087.5	1	1	1	1	1	1	22486.1	22604.6	21946.9	1	1	1	1	1	1	1	1	1	1	1	1	1	1	1	1	1	1	10247.6	1	27854.5	49297.2	65486.1	47097.6	1	1	1	13388.6	19622.5	18336.7	1	1	1	9.89786	310.174	C16 H24 N O5	Sinapine
3,4-Dihydroxyphenylacetic acid	37841.9	42017.3	39505.1	1	1	1	153526	191330	173100	28528.5	28521.5	26734.1	735673	785851	748252	737066	849466	787683	39978.3	45653.6	39632	43106.9	42521.9	37149.7	494479	464219	485929	17535.7	11334.5	12006.1	719892	695681	714221	884590	897906	894542	1	1	1	62604.4	74619.3	68677.1	405653	378916	400629	1.06	168.043	C8 H8 O4	3,4-Dihydroxyphenylacetic acid
Homoveratric acid	1	1	1	127191	135255	134794	184310	193618	177971	1	1	1	1	1	1	30902.1	34885.8	32395.5	1	1	1	1	1	1	1	1	1	1	1	1	16788.8	12011.5	24527.6	24221.1	30705.6	22227.7	1	1	1	1	1	1	1	1	1	5.73	196.071	C10 H12 O4	Homoveratric acid
Methoxyphenylacetic acid	1	1	1	1	1	1	1	1	1	1	1	1	1	89618.1	64160	302797	318230	298217	1	1	1	1	1	1	13015.8	1	20590.8	1	1	1	25923.4	26426.5	31402.2	95718.1	102141	94445.4	1	1	1	86786.4	96968.6	86673	14536.8	127451	136295	3.61421	166.06	C9 H10 O3	Methoxyphenylacetic acid
Dihydro-p-coumaric acid	1	1	1	1	1	1	1	1	1	1	1	1	1	89618.1	64160	302797	318230	298217	1	1	1	1	1	1	13015.8	1	20590.8	1	1	1	25923.4	26426.5	31402.2	95718.1	102141	94445.4	1	1	1	86786.4	96968.6	86673	14536.8	127451	136295	3.61421	166.06	C9 H10 O3	Dihydro-p-coumaric acid
d-Viniferin	1	1	1	1	1	1	1	1	1	1	1	1	85074.5	114235	92620.9	185763	197447	191267	1	1	1	1	1	1	1	1	1	1	1	1	1	1	1	11223.1	12803.4	11450.9	1	1	1	1	1	1	1	1	1	4.11	454.138	C28 H22 O6	d-Viniferin
e-Viniferin	1	1	1	1	1	1	1	1	1	1	1	1	85074.5	114235	92620.9	185763	197447	191267	1	1	1	1	1	1	1	1	1	1	1	1	1	1	1	11223.1	12803.4	11450.9	1	1	1	1	1	1	1	1	1	4.11	454.138	C28 H22 O6	e-Viniferin
Pallidol	1	1	1	1	1	1	1	1	1	1	1	1	85074.5	114235	92620.9	185763	197447	191267	1	1	1	1	1	1	1	1	1	1	1	1	1	1	1	11223.1	12803.4	11450.9	1	1	1	1	1	1	1	1	1	4.11	454.138	C28 H22 O6	Pallidol
Piceatannol 3-O-glucoside	1	1	1	1	1	1	1	1	1	1	1	1	1	1	1	44666.2	1	1	1	1	1	1	1	1	1	1	1	1	1	1	1	1	1	73222.8	74354.6	71708.7	1	1	1	1	1	1	1	1	1	2.24	406.138	C20 H22 O9	Piceatannol 3-O-glucoside
Pterostilbene	1	1	1	1	1	1	79689.3	82070.9	68253	1	1	1	1	1	1	1	1	1	1	1	1	1	1	1	1	1	1	1	1	1	1	3579410	1	1	697722	634606	1	1	1	1	1	1	1	1	1	3.52	256.117	C16 H16 O3	Pterostilbene
Piceatannol	1	1	1	1	1	1	1	1	1	1	1	1	75163.1	1	74437.6	12385.2	76957.2	65306.9	1	1	1	93611.8	80677	94099.3	29087.4	27961.7	28573.1	1	1	1	1	19600.3	60797.9	65958.6	1	1	1	1	1	1	1	1	1	1	299170	3.524	244.065	C14 H12 O4	Piceatannol
Delphinidin 3-O-sambubioside	1	1	1	1	1	1	1	1	1	1	1	1	1	1	1	1	1	1	1	1	1	1	1	1	1	1	1	1	1	1	17586.2	19460.7	18607.6	1	1	1	1	1	1	1	1	1	1	1	1	6.14	597.133	C26 H29 O16	Delphinidin 3-O-sambubioside
Peonidin	1	1	1	1	1	1	1	1	1	1	1	1	1	1	1	1	1	1	1	1	1	1	1	1	1	1	1	1	1	1	11111.7	1	11254.1	1	1	1	1	1	1	1	1	1	1	1	1	12.64	301.063	C16 H13 O6	Peonidin
6-Hydroxyluteolin 7-O-rhamnoside	1	1	1	54070.6	63043.8	49886.6	1	1	1	60147.5	60663.7	53788.6	187786	200812	180689	20090.9	21695.9	1	1	1	1	1	1	1	1	1	1	1	1	1	50684.8	52389.2	55568.6	1	1	1	1	1	1	1	1	1	1	1	1	7.05857	448.095	C21 H20 O11	6-Hydroxyluteolin 7-O-rhamnoside
Apigenin 6,8-di-C-glucoside	1	1	1	20216.4	20332	19994.4	1	1	1	362621	388256	327092	939586	1.00037e+06	914935	108809	144621	137565	1	1	1	59024.9	52677.5	63889.7	11231.1	10260.4	11350.5	1	1	1	1	11412.9	11418.3	1	1	1	1	1	1	1	1	1	1	1	1	6.757	594.153	C27 H30 O15	Apigenin 6,8-di-C-glucoside
Chrysoeriol 7-O-apiosyl-glucoside	1	1	1	20216.4	20332	19994.4	1	1	1	362621	388256	327092	939586	1.00037e+06	914935	108809	144621	137565	1	1	1	59024.9	52677.5	63889.7	11231.1	10260.4	11350.5	1	1	1	1	11412.9	11418.3	1	1	1	1	1	1	1	1	1	1	1	1	6.757	594.153	C27 H30 O15	Chrysoeriol 7-O-apiosyl-glucoside
Jaceosidin	1	1	1	1	1	1	1	1	1	123698	117109	110843	57950.7	62365.5	56511.2	1	1	1	1	1	1	1	1	1	1	1	1	104257	97554.6	1	57957	64050.3	55632.6	1	1	1	21008.7	27609.6	37324.8	1	1	1	1	1	1	11.48	330.07	C17 H14 O7	Jaceosidin
Luteolin 6-C-glucoside	1	1	1	54070.6	63043.8	49886.6	1	1	1	60147.5	60663.7	53788.6	187786	200812	180689	20090.9	21695.9	1	1	1	1	1	1	1	1	1	1	1	1	1	50684.8	52389.2	55568.6	1	1	1	1	1	1	1	1	1	1	1	1	7.05857	448.095	C21 H20 O11	Luteolin 6-C-glucoside
Luteolin 7-O-glucoside	1	1	1	54070.6	63043.8	49886.6	1	1	1	60147.5	60663.7	53788.6	187786	200812	180689	20090.9	21695.9	1	1	1	1	1	1	1	1	1	1	1	1	1	50684.8	52389.2	55568.6	1	1	1	1	1	1	1	1	1	1	1	1	7.05857	448.095	C21 H20 O11	Luteolin 7-O-glucoside
Luteolin 7-O-rutinoside	1	1	1	20216.4	20332	19994.4	1	1	1	362621	388256	327092	939586	1.00037e+06	914935	108809	144621	137565	1	1	1	59024.9	52677.5	63889.7	11231.1	10260.4	11350.5	1	1	1	1	11412.9	11418.3	1	1	1	1	1	1	1	1	1	1	1	1	6.757	594.153	C27 H30 O15	Luteolin 7-O-rutinoside
3,7-Dimethylquercetin	1	1	1	1	1	1	1	1	1	123698	117109	110843	57950.7	62365.5	56511.2	1	1	1	1	1	1	1	1	1	1	1	1	104257	97554.6	1	57957	64050.3	55632.6	1	1	1	21008.7	27609.6	37324.8	1	1	1	1	1	1	11.48	330.07	C17 H14 O7	3,7-Dimethylquercetin
Isorhamnetin 3-O-galactoside	32504.4	26299.4	21554	3065517	3.16664e+06	3.19479e+06	1185550	1.19501e+06	1.10395e+06	1	1	1	12916.3	93467	81256.2	1	1	1	1	1	1	301785	246423	296977	71363.4	58984.7	67099.8	1	1	1	93012.1	100555	97729.5	1	1	1	22479.6	37714.5	45598.4	1.09041e+06	1.13999e+06	1.09558e+06	172536	159536	164294	7.63067	478.105	C22 H22 O12	Isorhamnetin 3-O-galactoside
Isorhamnetin 3-O-glucoside	32504.4	26299.4	21554	3065517	3.16664e+06	3.19479e+06	1185550	1.19501e+06	1.10395e+06	1	1	1	12916.3	93467	81256.2	1	1	1	1	1	1	301785	246423	296977	71363.4	58984.7	67099.8	1	1	1	93012.1	100555	97729.5	1	1	1	22479.6	37714.5	45598.4	1.09041e+06	1.13999e+06	1.09558e+06	172536	159536	164294	7.63067	478.105	C22 H22 O12	Isorhamnetin 3-O-glucoside
Isorhamnetin 3-O-glucoside 7-O-rhamnoside	1	1	1	743688	771586	764536	251088	251431	227035	1.18432e+06	1.14534e+06	1.12136e+06	1.99134e+06	2.08622e+06	2.01691e+06	301764	307319	284117	1	1	1	1	1	1	1	1	1	1	1	1	42882.7	39388.5	40114.2	1	1	1	1	1	1	1	1	1	1	1	1	7.28	624.162	C28 H32 O16	Isorhamnetin 3-O-glucoside 7-O-rhamnoside
Isorhamnetin 4'-O-glucoside	32504.4	26299.4	21554	3065517	3.16664e+06	3.19479e+06	1185550	1.19501e+06	1.10395e+06	1	1	1	12916.3	93467	81256.2	1	1	1	1	1	1	301785	246423	296977	71363.4	58984.7	67099.8	1	1	1	93012.1	100555	97729.5	1	1	1	22479.6	37714.5	45598.4	1.09041e+06	1.13999e+06	1.09558e+06	172536	159536	164294	7.63067	478.105	C22 H22 O12	Isorhamnetin 4'-O-glucoside
Isorhamnetin 7-O-rhamnoside	32504.4	26299.4	21554	3065517	3.16664e+06	3.19479e+06	1185550	1.19501e+06	1.10395e+06	1	1	1	12916.3	93467	81256.2	1	1	1	1	1	1	301785	246423	296977	71363.4	58984.7	67099.8	1	1	1	93012.1	100555	97729.5	1	1	1	22479.6	37714.5	45598.4	1.09041e+06	1.13999e+06	1.09558e+06	172536	159536	164294	7.63067	478.105	C22 H22 O12	Isorhamnetin 7-O-rhamnoside
Kaempferol 3-O-galactoside	1	1	1	54070.6	63043.8	49886.6	1	1	1	60147.5	60663.7	53788.6	187786	200812	180689	20090.9	21695.9	1	1	1	1	1	1	1	1	1	1	1	1	1	50684.8	52389.2	55568.6	1	1	1	1	1	1	1	1	1	1	1	1	7.05857	448.095	C21 H20 O11	Kaempferol 3-O-galactoside
Kaempferol 3-O-galactoside 7-O-rhamnoside	1	1	1	20216.4	20332	19994.4	1	1	1	362621	388256	327092	939586	1.00037e+06	914935	108809	144621	137565	1	1	1	59024.9	52677.5	63889.7	11231.1	10260.4	11350.5	1	1	1	1	11412.9	11418.3	1	1	1	1	1	1	1	1	1	1	1	1	6.757	594.153	C27 H30 O15	Kaempferol 3-O-galactoside 7-O-rhamnoside
Kaempferol 3-O-glucoside	1	1	1	54070.6	63043.8	49886.6	1	1	1	60147.5	60663.7	53788.6	187786	200812	180689	20090.9	21695.9	1	1	1	1	1	1	1	1	1	1	1	1	1	50684.8	52389.2	55568.6	1	1	1	1	1	1	1	1	1	1	1	1	7.05857	448.095	C21 H20 O11	Kaempferol 3-O-glucoside
Kaempferol 3-O-rutinoside	1	1	1	20216.4	20332	19994.4	1	1	1	362621	388256	327092	939586	1.00037e+06	914935	108809	144621	137565	1	1	1	59024.9	52677.5	63889.7	11231.1	10260.4	11350.5	1	1	1	1	11412.9	11418.3	1	1	1	1	1	1	1	1	1	1	1	1	6.757	594.153	C27 H30 O15	Kaempferol 3-O-rutinoside
Quercetin 3-O-rhamnoside	1	1	1	54070.6	63043.8	49886.6	1	1	1	60147.5	60663.7	53788.6	187786	200812	180689	20090.9	21695.9	1	1	1	1	1	1	1	1	1	1	1	1	1	50684.8	52389.2	55568.6	1	1	1	1	1	1	1	1	1	1	1	1	7.05857	448.095	C21 H20 O11	Quercetin 3-O-rhamnoside
Carnosic acid	151924	1	90471.2	62702.9	35128.1	79763.6	1	1	1	16598.3	10633.4	1	1	1	1	1	1	1	290701	282025	269672	1	1	1	1	33527.4	44377.1	209273	219377	206038	18136.1	21393.2	18053.3	1	1	1	81458.6	84497.6	71824.3	1	1	1	1	1	1	16.0252	332.192	C20 H28 O4	Carnosic acid
Pristanic acid	455914	859597	431920	10999.4	86284.1	67762.3	1	1	1	2.21296e+06	2.31406e+06	976504	16446.4	11425	1	1	1	1	492970	506200	842661	111932	1	103500	1	1	1	494829	837678	832026	11552.3	116401	12544.6	1	1	1	759172	808368	775482	105185	22234	89811.7	1	1	1	19.16	298.287	C19 H38 O2	Pristanic acid
Cyanidin	1	1	1	1	1	1	1	1	1	1	1	1	72168.2	1	68727.1	1	1	1	1	1	1	1	1	1	1	1	1	1	1	1	1	1	1	1	1	1	1	1	1	1	1	1	1	1	1	6.7	287.048	C15 H11 O6	Cyanidin
Cyanidin 3-O-(6''-p-coumaroyl-glucoside)	1	1	1	1	1	1	1	1	1	16231.1	16854.6	10648.2	81278.1	122225	83548.8	1	1	1	1	1	1	1	1	1	1	1	1	1	1	1	1	1	1	1	1	1	1	1	1	1	1	1	1	1	1	6.84667	595.155	C30 H27 O13	Cyanidin 3-O-(6''-p-coumaroyl-glucoside)
Cyanidin 3-O-glucosyl-rutinoside	1	1	1	1	1	1	1	1	1	1	1	1	25297.7	33004.4	18806.8	1	1	1	1	1	1	1	1	1	1	1	1	1	1	1	1	1	1	1	1	1	1	1	1	1	1	1	1	1	1	5.68	757.207	C33 H41 O20	Cyanidin 3-O-glucosyl-rutinoside
Cyanidin 3-O-rutinoside	1	1	1	1	1	1	1	1	1	16231.1	16854.6	10648.2	113932	1	110871	1	1	1	1	1	1	1	1	1	1	1	1	1	1	1	1	1	1	1	1	1	1	1	1	1	1	1	1	1	1	6.69	595.155	C27 H31 O15	Cyanidin 3-O-rutinoside
Pelargonidin 3-O-glucosyl-rutinoside	1	1	1	1	1	1	1	1	1	1	1	1	188791	217901	178744	69896.6	74043.7	67828.2	1	1	1	1	1	1	1	1	1	1	1	1	1	1	1	1	1	1	1	1	1	1	1	1	1	1	1	6.15	741.211	C33 H41 O19	Pelargonidin 3-O-glucosyl-rutinoside
Pelargonidin 3-O-sophoroside	1	1	1	1	1	1	1	1	1	16231.1	16854.6	10648.2	113932	1	110871	1	1	1	1	1	1	1	1	1	1	1	1	1	1	1	1	1	1	1	1	1	1	1	1	1	1	1	1	1	1	6.69	595.155	C27 H31 O15	Pelargonidin 3-O-sophoroside
Petunidin 3-O-(6''-p-coumaroyl-glucoside)	1	1	1	91533.4	97040	93210.6	26993.5	26198.5	20818.6	142535	132696	131845	299415	317015	295635	32822.3	33529.9	24549.6	1	1	1	1	1	1	1	1	1	1	1	1	1	1	1	1	1	1	1	1	1	1	1	1	1	1	1	7.28	625.164	C31 H29 O14	Petunidin 3-O-(6''-p-coumaroyl-glucoside)
Petunidin 3-O-rutinoside	1	1	1	1	1	1	1	1	1	16231.1	16854.6	10648.2	113932	1	110871	1	1	1	1	1	1	1	1	1	1	1	1	1	1	1	1	1	1	1	1	1	1	1	1	1	1	1	1	1	1	6.69	595.155	C27 H31 O15	Petunidin 3-O-rutinoside
Pinotin A	1	1	1	91533.4	97040	93210.6	26993.5	26198.5	20818.6	142535	132696	131845	299415	317015	295635	32822.3	33529.9	24549.6	1	1	1	1	1	1	1	1	1	1	1	1	1	1	1	1	1	1	1	1	1	1	1	1	1	1	1	7.28	625.164	C31 H29 O14	Pinotin A
7,3',4'-Trihydroxyflavone	1	1	1	1	1	1	1	1	1	1	1	1	29937.5	35325.1	34090.3	1	1	1	1	1	1	1	1	1	1	1	1	1	1	1	1	1	1	1	1	1	1	1	1	1	1	1	1	1	1	11.28	270.049	C15 H10 O5	7,3',4'-Trihydroxyflavone
Apigenin	1	1	1	1	1	1	1	1	1	1	1	1	29937.5	35325.1	34090.3	1	1	1	1	1	1	1	1	1	1	1	1	1	1	1	1	1	1	1	1	1	1	1	1	1	1	1	1	1	1	11.28	270.049	C15 H10 O5	Apigenin
Baicalein	1	1	1	1	1	1	1	1	1	1	1	1	29937.5	35325.1	34090.3	1	1	1	1	1	1	1	1	1	1	1	1	1	1	1	1	1	1	1	1	1	1	1	1	1	1	1	1	1	1	11.28	270.049	C15 H10 O5	Baicalein
Diosmin	1	1	1	1	1	1	1	1	1	71941	71997	65944.2	21814	25233.5	21194.1	1	1	1	1	1	1	1	1	1	1	1	1	1	1	1	1	1	1	1	1	1	1	1	1	1	1	1	1	1	1	7.38	608.178	C28 H32 O15	Diosmin
Neodiosmin	1	1	1	1	1	1	1	1	1	71941	71997	65944.2	21814	25233.5	21194.1	1	1	1	1	1	1	1	1	1	1	1	1	1	1	1	1	1	1	1	1	1	1	1	1	1	1	1	1	1	1	7.38	608.178	C28 H32 O15	Neodiosmin
Rhoifolin 4'-O-glucoside	1	1	1	1	1	1	1	1	1	90024.6	89762	84849.3	1148157	1.23206e+06	1.11329e+06	471572	497891	454356	1	1	1	1	1	1	1	1	1	1	1	1	1	1	1	1	1	1	1	1	1	1	1	1	1	1	1	6.13	740.209	C33 H40 O19	Rhoifolin 4'-O-glucoside
Galangin	1	1	1	1	1	1	1	1	1	1	1	1	29937.5	35325.1	34090.3	1	1	1	1	1	1	1	1	1	1	1	1	1	1	1	1	1	1	1	1	1	1	1	1	1	1	1	1	1	1	11.28	270.049	C15 H10 O5	Galangin
Kaempferol 3-O-(2''-rhamnosyl-galactoside) 7-O-rhamnoside	1	1	1	1	1	1	1	1	1	90024.6	89762	84849.3	1148157	1.23206e+06	1.11329e+06	471572	497891	454356	1	1	1	1	1	1	1	1	1	1	1	1	1	1	1	1	1	1	1	1	1	1	1	1	1	1	1	6.13	740.209	C33 H40 O19	Kaempferol 3-O-(2''-rhamnosyl-galactoside) 7-O-rhamnoside
Kaempferol 3-O-rhamnosyl-rhamnosyl-glucoside	1	1	1	1	1	1	1	1	1	90024.6	89762	84849.3	1148157	1.23206e+06	1.11329e+06	471572	497891	454356	1	1	1	1	1	1	1	1	1	1	1	1	1	1	1	1	1	1	1	1	1	1	1	1	1	1	1	6.13	740.209	C33 H40 O19	Kaempferol 3-O-rhamnosyl-rhamnosyl-glucoside
Kaempferol 3-O-xylosyl-rutinoside	1	1	1	1	1	1	1	1	1	90024.6	89762	84849.3	1148157	1.23206e+06	1.11329e+06	471572	497891	454356	1	1	1	1	1	1	1	1	1	1	1	1	1	1	1	1	1	1	1	1	1	1	1	1	1	1	1	6.13	740.209	C33 H40 O19	Kaempferol 3-O-xylosyl-rutinoside
Genistein	1	1	1	1	1	1	1	1	1	1	1	1	29937.5	35325.1	34090.3	1	1	1	1	1	1	1	1	1	1	1	1	1	1	1	1	1	1	1	1	1	1	1	1	1	1	1	1	1	1	11.28	270.049	C15 H10 O5	Genistein
Arctigenin	1	1	1	1	1	1	1	1	1	1	1	1	18403.8	22928	19335.6	1	1	1	1	1	1	1	1	1	1	1	1	1	1	1	1	1	1	1	1	1	1	1	1	1	1	1	1	1	1	4.69	372.157	C21 H24 O6	Arctigenin
Anethole	1	1	1	1	1	1	1	1	1	1	1	1	11351.8	18828.3	17747.9	1	11254.7	10889.3	1	1	1	1	1	1	16594	16669.5	11797.5	1	1	1	1	1	1	1	1	1	1	1	1	1	1	1	1	1	1	3.00625	148.092	C10 H12 O	Anethole
Estragole	1	1	1	1	1	1	1	1	1	1	1	1	11351.8	18828.3	17747.9	1	11254.7	10889.3	1	1	1	1	1	1	16594	16669.5	11797.5	1	1	1	1	1	1	1	1	1	1	1	1	1	1	1	1	1	1	3.00625	148.092	C10 H12 O	Estragole
Caffeoyl aspartic acid	1	1	1	83961.5	94352.2	87988.6	13475.9	17889.1	11555.7	1	1	1	26431.4	35857.4	27418.3	1	1	1	1	1	1	1	1	1	1	1	1	1	1	1	1	1	1	1	1	1	1	1	1	18060.6	11828.2	1	1	1	1	7.44455	295.075	C13 H13 N O7	Caffeoyl aspartic acid
Resveratrol	1	1	1	1	1	1	1	1	1	1	1	1	40580.7	49409.1	38600.1	48251.5	62737.8	56407.6	1	1	1	1	1	1	1	1	1	1	1	1	1	1	1	1	1	1	1	1	1	1	1	1	1	1	1	4.4	228.075	C14 H12 O3	Resveratrol
Dihydromyricetin 3-O-rhamnoside	1	1	1	1	1	1	1	1	1	1	1	1	1	1	1	20040.9	22512.9	14050.7	1	1	1	1	1	1	1	1	1	1	1	1	1	1	1	1	1	1	1	1	1	1	1	1	29966.4	24256	29887.3	5.94	466.1	C21 H22 O12	Dihydromyricetin 3-O-rhamnoside
Cyclolariciresinol	1	1	1	1	1	1	1	1	1	1	1	1	1	1	1	34417.1	40148.6	38467.4	1	1	1	1	1	1	1	1	1	1	1	1	1	1	1	1	1	1	1	1	1	1	1	1	18379.8	11988.9	17118.8	2.07	360.156	C20 H24 O6	Cyclolariciresinol
Episesaminol	1	1	1	1	1	1	1	1	1	1	1	1	1	1	1	1	12083.4	15632.1	1	1	1	1	1	1	1	1	1	1	1	1	1	1	1	1	1	1	1	1	1	1	1	1	1	1	1	1.39	370.106	C20 H18 O7	Episesaminol
Isolariciresinol	1	1	1	1	1	1	1	1	1	1	1	1	1	1	1	34417.1	40148.6	38467.4	1	1	1	1	1	1	1	1	1	1	1	1	1	1	1	1	1	1	1	1	1	1	1	1	18379.8	11988.9	17118.8	2.07	360.156	C20 H24 O6	Isolariciresinol
Lariciresinol	1	1	1	1	1	1	1	1	1	1	1	1	1	1	1	34417.1	40148.6	38467.4	1	1	1	1	1	1	1	1	1	1	1	1	1	1	1	1	1	1	1	1	1	1	1	1	18379.8	11988.9	17118.8	2.07	360.156	C20 H24 O6	Lariciresinol
Sesaminol	1	1	1	1	1	1	1	1	1	1	1	1	1	1	1	1	12083.4	15632.1	1	1	1	1	1	1	1	1	1	1	1	1	1	1	1	1	1	1	1	1	1	1	1	1	1	1	1	1.39	370.106	C20 H18 O7	Sesaminol
Sesamolin	1	1	1	1	1	1	1	1	1	1	1	1	1	1	1	1	12083.4	15632.1	1	1	1	1	1	1	1	1	1	1	1	1	1	1	1	1	1	1	1	1	1	1	1	1	1	1	1	1.39	370.106	C20 H18 O7	Sesamolin
Syringaresinol	1	1	1	1	1	1	1	1	1	1	1	1	1	1	1	42881.9	45289	34795.5	1	1	1	1	1	1	1	1	1	1	1	1	1	1	1	1	1	1	1	1	1	1	1	1	1	1	1	2.69	418.163	C22 H26 O8	Syringaresinol
4-Vinylsyringol	1	1	1	1	1	1	1	1	1	1	1	1	1	1	1	1	39594.4	28663.3	1	1	1	1	1	1	307039	315076	271780	1	1	1	1	1	1	1	1	1	1	1	1	1	1	1	1	1	1	2.052	242.093	C15 H14 O3	4-Vinylsyringol
Phlorin	1	1	1	1	1	1	1	1	1	1	1	1	1	1	1	34970.6	39919.6	35209.7	1	1	1	1	1	1	1	1	1	1	1	1	1	1	1	1	1	1	1	1	1	1	1	1	1	1	1	2.7	288.081	C12 H16 O8	Phlorin
3,4-DHPEA-EA	1	1	1	1	1	1	1	1	1	1	1	1	1	1	1	1	17239.1	11658.1	1	1	1	1	1	1	1	1	1	1	1	1	1	1	1	1	1	1	1	1	1	1	1	1	1	1	1	8.52	378.124	C19 H22 O8	3,4-DHPEA-EA
Oleuropein-aglycone	1	1	1	1	1	1	1	1	1	1	1	1	1	1	1	1	17239.1	11658.1	1	1	1	1	1	1	1	1	1	1	1	1	1	1	1	1	1	1	1	1	1	1	1	1	1	1	1	8.52	378.124	C19 H22 O8	Oleuropein-aglycone
3-Sinapoylquinic acid	1	1	1	1	1	1	1	1	1	1	1	1	1	1	1	34417.1	40148.6	38467.4	1	1	1	1	1	1	1	1	1	1	1	1	1	1	1	1	1	1	1	1	1	1	1	1	18379.8	11988.9	17118.8	2.07	398.112	C18 H22 O10	3-Sinapoylquinic acid
4-Sinapoylquinic acid	1	1	1	1	1	1	1	1	1	1	1	1	1	1	1	34417.1	40148.6	38467.4	1	1	1	1	1	1	1	1	1	1	1	1	1	1	1	1	1	1	1	1	1	1	1	1	18379.8	11988.9	17118.8	2.07	398.112	C18 H22 O10	4-Sinapoylquinic acid
5-Sinapoylquinic acid	1	1	1	1	1	1	1	1	1	1	1	1	1	1	1	34417.1	40148.6	38467.4	1	1	1	1	1	1	1	1	1	1	1	1	1	1	1	1	1	1	1	1	1	1	1	1	18379.8	11988.9	17118.8	2.07	398.112	C18 H22 O10	5-Sinapoylquinic acid
p-Coumaric acid 4-O-glucoside	1	1	1	1	1	1	1	1	1	1	1	1	1	1	1	1	12085.3	11173.1	1	1	1	1	1	1	1	1	1	1	1	1	1	1	1	1	1	1	1	1	1	1	1	1	1	1	1	4.67	326.096	C15 H18 O8	p-Coumaric acid 4-O-glucoside
p-Coumaroyl glucose	1	1	1	1	1	1	1	1	1	1	1	1	1	1	1	1	12085.3	11173.1	1	1	1	1	1	1	1	1	1	1	1	1	1	1	1	1	1	1	1	1	1	1	1	1	1	1	1	4.67	326.096	C15 H18 O8	p-Coumaroyl glucose
(+)-Gallocatechin	1	1	1	1	1	1	1	1	1	1	1	1	1	1	1	1	1	1	1	1	1	10553.9	1	10941.1	56067.5	22945.2	24719.5	1	1	1	1	1	1	1	1	1	1	1	1	1	1	1	71607.3	59589.2	72244.9	5.14	306.08	C15 H14 O7	(+)-Gallocatechin
(-)-Epigallocatechin	1	1	1	1	1	1	1	1	1	1	1	1	1	1	1	1	1	1	1	1	1	10553.9	1	10941.1	56067.5	22945.2	24719.5	1	1	1	1	1	1	1	1	1	1	1	1	1	1	1	71607.3	59589.2	72244.9	5.14	306.08	C15 H14 O7	(-)-Epigallocatechin
Geraldone	1	1	1	1	1	1	1	1	1	1	1	1	1	1	1	1	1	1	265392	275536	279277	38197.3	31832.9	35788.2	41960.2	32674.3	35038.5	35875.5	31977.1	33890.7	1	1	1	1	1	1	32653.8	40343	45735.2	31625.1	41342.8	32393.6	1	1	1	12.8867	284.065	C16 H12 O5	Geraldone
Nobiletin	44394.4	44156.9	44915.7	1	1	1	1	1	1	1	1	1	1	1	1	1	1	1	27265.8	34097.3	33869.2	1	1	1	29443.7	26880.6	29610.4	24788.7	23704.2	23390.8	1	1	1	1	1	1	16111.5	16148.6	11343.7	1	1	1	1	1	1	13.144	402.142	C21 H22 O8	Nobiletin
3-Methoxysinensetin	44394.4	44156.9	44915.7	1	1	1	1	1	1	1	1	1	1	1	1	1	1	1	27265.8	34097.3	33869.2	1	1	1	29443.7	26880.6	29610.4	24788.7	23704.2	23390.8	1	1	1	1	1	1	16111.5	16148.6	11343.7	1	1	1	1	1	1	13.144	402.142	C21 H22 O8	3-Methoxysinensetin
Methylgalangin	1	1	1	1	1	1	1	1	1	1	1	1	1	1	1	1	1	1	265392	275536	279277	38197.3	31832.9	35788.2	41960.2	32674.3	35038.5	35875.5	31977.1	33890.7	1	1	1	1	1	1	32653.8	40343	45735.2	31625.1	41342.8	32393.6	1	1	1	12.8867	284.065	C16 H12 O5	Methylgalangin
Biochanin A	1	1	1	1	1	1	1	1	1	1	1	1	1	1	1	1	1	1	265392	275536	279277	38197.3	31832.9	35788.2	41960.2	32674.3	35038.5	35875.5	31977.1	33890.7	1	1	1	1	1	1	32653.8	40343	45735.2	31625.1	41342.8	32393.6	1	1	1	12.8867	284.065	C16 H12 O5	Biochanin A
Glycitein	1	1	1	1	1	1	1	1	1	1	1	1	1	1	1	1	1	1	265392	275536	279277	38197.3	31832.9	35788.2	41960.2	32674.3	35038.5	35875.5	31977.1	33890.7	1	1	1	1	1	1	32653.8	40343	45735.2	31625.1	41342.8	32393.6	1	1	1	12.8867	284.065	C16 H12 O5	Glycitein
5-Heneicosylresorcinol	1	1	1	1	1	1	1	1	1	1	1	1	1	1	1	1	1	1	1	1	1	1	1	1	33327840	33757144	33758616	1	1	1	1	1	1	1	1	1	1	1	1	1	1	1	1	1	1	24.88	404.366	C27 H48 O2	5-Heneicosylresorcinol
5-Tricosylresorcinol	1	1	1	1	1	1	1	1	1	1	1	1	1	1	1	1	1	1	1	1	1	1	1	1	20375200	20778998	20648214	1	1	1	1	1	1	1	1	1	1	1	1	1	1	1	1	1	1	28.28	432.397	C29 H52 O2	5-Tricosylresorcinol
Esculin	1	1	1	1	1	1	1	1	1	1	1	1	1	1	1	1	1	1	1	1	1	1	1	1	19315.5	19651.5	21861.3	1	1	1	1	1	1	1	1	1	1	1	1	1	1	1	1	1	1	1.91	340.087	C15 H16 O9	Esculin
3,4-DHPEA-EDA	1	1	1	1	1	1	1	1	1	1	1	1	1	1	1	1	1	1	1	1	1	1	1	1	22367.4	19186.7	22167.8	1	1	1	1	1	1	1	1	1	1	1	1	1	1	1	1	1	1	4.63	320.117	C17 H20 O6	3,4-DHPEA-EDA
24-Methylcholesterol ferulate	1	1	1	1	1	1	1	1	1	1	1	1	1	1	1	1	1	1	1	1	1	1	1	1	497455	487372	503208	1	1	1	1	1	1	1	1	1	1	1	1	1	1	1	1	1	1	24.55	576.404	C38 H56 O4	24-Methylcholesterol ferulate
24-Methylenecholestanol ferulate	1	1	1	1	1	1	1	1	1	1	1	1	1	1	1	1	1	1	1	1	1	1	1	1	497455	487372	503208	1	1	1	1	1	1	1	1	1	1	1	1	1	1	1	1	1	1	24.55	576.404	C38 H56 O4	24-Methylenecholestanol ferulate
24-Methyllathosterol ferulate	1	1	1	1	1	1	1	1	1	1	1	1	1	1	1	1	1	1	1	1	1	1	1	1	497455	487372	503208	1	1	1	1	1	1	1	1	1	1	1	1	1	1	1	1	1	1	24.55	576.404	C38 H56 O4	24-Methyllathosterol ferulate
Cinnamic acid	1	1	1	1	1	1	17986.3	13137.7	11285.8	1	1	1	1	1	1	1	1	1	1	1	1	139672	96966.8	111706	215256	186102	198025	1	1	1	1	1	1	1	1	1	1	1	1	1	1	1	17688.2	17088.3	17108.4	2.78	148.05	C9 H8 O2	Cinnamic acid
Schottenol ferulate	1	1	1	1	1	1	1	1	1	1	1	1	1	1	1	1	1	1	1	1	1	1	1	1	82243.7	70446.2	81823.4	1	1	1	1	1	1	1	1	1	1	1	1	1	1	1	1	1	1	22.69	590.427	C39 H58 O4	Schottenol ferulate
Sitosterol ferulate	1	1	1	1	1	1	1	1	1	1	1	1	1	1	1	1	1	1	1	1	1	1	1	1	82243.7	70446.2	81823.4	1	1	1	1	1	1	1	1	1	1	1	1	1	1	1	1	1	1	22.69	590.427	C39 H58 O4	Sitosterol ferulate
Phytanic acid	1	1	1	1	1	1	1	1	1	1	1	1	1	1	1	1	1	1	1	1	1	1	1	1	66615.6	58846.6	72795	1	1	1	1	1	1	1	1	1	1	1	1	1	1	1	1	1	1	15.26	312.31	C20 H40 O2	Phytanic acid
5-Heneicosenylresorcinol	12568	13133.2	18402.5	1	1	1	1	1	1	322175	324291	311177	1	1	1	1	1	1	1	1	1	16948.5	1	17767.4	20124.7	1	19440.4	1	1	1	1	1	1	1	1	1	1	1	1	1	1	1	1	1	1	14.24	402.343	C27 H46 O2	5-Heneicosenylresorcinol
Petunidin 3-O-galactoside	1	1	1	364442	384735	395244	114383	117517	99870.6	1	1	1	1	1	1	1	1	1	1	1	1	22339.6	11825.9	21260.6	1	1	1	1	1	1	1	1	1	1	1	1	1	1	1	100395	106507	104888	1	1	1	7.68	479.108	C22 H23 O12	Petunidin 3-O-galactoside
Petunidin 3-O-glucoside	1	1	1	364442	384735	395244	114383	117517	99870.6	1	1	1	1	1	1	1	1	1	1	1	1	22339.6	11825.9	21260.6	1	1	1	1	1	1	1	1	1	1	1	1	1	1	1	100395	106507	104888	1	1	1	7.68	479.108	C22 H23 O12	Petunidin 3-O-glucoside
Chrysoeriol 7-O-(6''-malonyl-glucoside)	1	1	1	35334.2	37877.2	43286.8	50917.4	51859.7	41337.1	1	1	1	1	1	1	1	1	1	1	1	1	1	1	1	1	1	1	1	1	1	1	1	1	1	1	1	1	1	1	1	1	1	1	1	1	8.23	548.129	C25 H24 O14	Chrysoeriol 7-O-(6''-malonyl-glucoside)
Chrysoeriol 7-O-glucoside	1	1	1	84726.4	90146.6	90959.4	62765.2	67199	49338.2	1	1	1	1	1	1	1	1	1	1	1	1	1	1	1	1	1	1	1	1	1	1	1	1	1	1	1	1	1	19445.3	37878.2	47473.8	43174.8	1	1	1	7.71	462.13	C22 H22 O11	Chrysoeriol 7-O-glucoside
Isorhamnetin 3-O-rutinoside	1	1	1	84726.4	90146.6	90959.4	62765.2	67199	49338.2	1	1	1	1	1	1	1	1	1	1	1	1	1	1	1	1	1	1	1	1	1	1	1	1	1	1	1	1	1	19445.3	37878.2	47473.8	43174.8	1	1	1	7.71	462.13	C22 H22 O11	Isorhamnetin 3-O-rutinoside
Myricetin 3-O-rhamnoside	1	1	1	1.04443e+06	1.02601e+06	1.06759e+06	127942	133962	117943	1	1	1	1	1	1	1	1	1	1	1	1	1	1	1	1	1	1	1	1	1	1	1	1	1	1	1	1	1	1	1	1	1	1	1	1	6.9	464.089	C21 H20 O12	Myricetin 3-O-rhamnoside
Quercetin 3-O-galactoside	1	1	1	1.04443e+06	1.02601e+06	1.06759e+06	127942	133962	117943	1	1	1	1	1	1	1	1	1	1	1	1	1	1	1	1	1	1	1	1	1	1	1	1	1	1	1	1	1	1	1	1	1	1	1	1	6.9	464.089	C21 H20 O12	Quercetin 3-O-galactoside
Quercetin 3-O-glucoside	1	1	1	1.04443e+06	1.02601e+06	1.06759e+06	127942	133962	117943	1	1	1	1	1	1	1	1	1	1	1	1	1	1	1	1	1	1	1	1	1	1	1	1	1	1	1	1	1	1	1	1	1	1	1	1	6.9	464.089	C21 H20 O12	Quercetin 3-O-glucoside
Quercetin 4'-O-glucoside	1	1	1	1.04443e+06	1.02601e+06	1.06759e+06	127942	133962	117943	1	1	1	1	1	1	1	1	1	1	1	1	1	1	1	1	1	1	1	1	1	1	1	1	1	1	1	1	1	1	1	1	1	1	1	1	6.9	464.089	C21 H20 O12	Quercetin 4'-O-glucoside
Glycitin	1	1	1	1	1	1	1	1	32227	1	1	1	1	1	1	1	1	1	1	1	1	1	1	1	1	1	1	1	1	1	1	1	1	1	1	1	1	1	1	1	1	1	11157.4	1	17238.8	4.55	446.135	C22 H22 O10	Glycitin
Demethoxycurcumin	1	1	1	253825	195860	295859	25955.4	1	26665.3	1	1	1	1	1	1	1	1	1	1	1	1	1	1	1	1	1	1	1	1	1	1	1	1	1	1	1	1	1	1	1	1	1	1	1	1	4.53	338.115	C20 H18 O5	Demethoxycurcumin
1,4-Naphtoquinone	1	1	1	1	1	1	19535.5	15252.7	15166.7	1	1	1	1	1	1	1	1	1	1	1	1	11193.4	1	1	1	1	1	1	1	1	1	1	1	1	1	1	1	1	1	1	1	1	1	11373.2	10987.6	1.35	158.041	C10 H6 O2	1,4-Naphtoquinone
Delphinidin 3-O-galactoside	1	1	1	92434.1	93195.9	95359.8	1	1	1	1	1	1	1	1	1	1	1	1	1	1	1	1	1	1	1	1	1	1	1	1	1	1	1	1	1	1	1	1	1	1	1	1	1	1	1	6.89	465.092	C21 H21 O12	Delphinidin 3-O-galactoside
Delphinidin 3-O-glucoside	1	1	1	92434.1	93195.9	95359.8	1	1	1	1	1	1	1	1	1	1	1	1	1	1	1	1	1	1	1	1	1	1	1	1	1	1	1	1	1	1	1	1	1	1	1	1	1	1	1	6.89	465.092	C21 H21 O12	Delphinidin 3-O-glucoside
Phloretin	341545	327063	338468	51055.1	57240.6	53473.3	1	1	1	1	1	1	1	1	1	1	1	1	1	1	1	1	1	1	1	1	1	1	1	1	1	1	1	1	1	1	1	1	1	1	1	1	1	1	1	14.34	274.083	C15 H14 O5	Phloretin
6''-O-Acetyldaidzin	1	1	1	11124.3	22918	16809.3	1	1	1	1	1	1	1	1	1	1	1	1	1	1	1	1	1	1	1	1	1	1	1	1	1	1	1	1	1	1	1	1	1	1	1	1	1	1	1	7.68	458.128	C23 H22 O10	6''-O-Acetyldaidzin
Stigmastanol ferulate	344015	312292	310902	617979	848858	639228	1	1	1	63287.7	58070.9	61690.8	1	1	1	1	1	1	1	1	1	130179	109241	114889	1	1	1	15159	21105.9	36120.9	1	1	1	1	1	1	101651	115201	153693	23327.5	14525.7	12439.1	1	1	1	21.84	592.463	C39 H60 O4	Stigmastanol ferulate
Delphinidin 3-O-feruloyl-glucoside	1	1	1	1	1	1	1	1	1	1	1	1	1	1	1	1	1	1	1	1	1	1	1	1	1	1	1	1	1	1	1	1	1	1	1	1	1	1	1	18513.8	20693.8	18556.2	32072.4	30017.6	33243.3	5.03	641.157	C31 H29 O15	Delphinidin 3-O-feruloyl-glucoside
Petunidin 3,5-O-diglucoside	1	1	1	1	1	1	1	1	1	1	1	1	1	1	1	1	1	1	1	1	1	1	1	1	1	1	1	1	1	1	1	1	1	1	1	1	1	1	1	18513.8	20693.8	18556.2	32072.4	30017.6	33243.3	5.03	641.157	C28 H33 O17	Petunidin 3,5-O-diglucoside
Naringin	1	1	1	1	1	1	1	1	1	1	1	1	1	1	1	1	1	1	1	1	1	1	1	1	1	1	1	1	1	1	1	1	1	1	1	1	1	1	1	1	1	1	29599.2	33685.6	34075.5	7.23	580.17	C27 H32 O14	Naringin
Narirutin	1	1	1	1	1	1	1	1	1	1	1	1	1	1	1	1	1	1	1	1	1	1	1	1	1	1	1	1	1	1	1	1	1	1	1	1	1	1	1	1	1	1	29599.2	33685.6	34075.5	7.23	580.17	C27 H32 O14	Narirutin
Kaempferol 3,7,4'-O-triglucoside	1	1	1	1	1	1	1	1	1	1	1	1	1	1	1	1	1	1	1	1	1	1	1	1	1	1	1	1	1	1	1	1	1	1	1	1	1	1	1	1	1	1	146022	127306	139518	4.91	772.194	C33 H40 O21	Kaempferol 3,7,4'-O-triglucoside
Kaempferol 3-O-sophoroside 7-O-glucoside	1	1	1	1	1	1	1	1	1	1	1	1	1	1	1	1	1	1	1	1	1	1	1	1	1	1	1	1	1	1	1	1	1	1	1	1	1	1	1	1	1	1	146022	127306	139518	4.91	772.194	C33 H40 O21	Kaempferol 3-O-sophoroside 7-O-glucoside
Patuletin 3-O-(2''-feruloylglucosyl)(1-6)-[apiosyl(1-2)]-glucoside	1	1	1	1	1	1	1	1	1	1	1	1	1	1	1	1	1	1	1	1	1	1	1	1	1	1	1	1	1	1	1	1	1	1	1	1	1	1	1	95566	101597	96990.5	434338	408220	424967	4.17	964.257	C43 H48 O25	Patuletin 3-O-(2''-feruloylglucosyl)(1-6)-[apiosyl(1-2)]-glucoside
Quercetin 3-O-glucosyl-rhamnosyl-galactoside	1	1	1	1	1	1	1	1	1	1	1	1	1	1	1	1	1	1	1	1	1	1	1	1	1	1	1	1	1	1	1	1	1	1	1	1	1	1	1	1	1	1	146022	127306	139518	4.91	772.194	C33 H40 O21	Quercetin 3-O-glucosyl-rhamnosyl-galactoside
Quercetin 3-O-glucosyl-rhamnosyl-glucoside	1	1	1	1	1	1	1	1	1	1	1	1	1	1	1	1	1	1	1	1	1	1	1	1	1	1	1	1	1	1	1	1	1	1	1	1	1	1	1	1	1	1	146022	127306	139518	4.91	772.194	C33 H40 O21	Quercetin 3-O-glucosyl-rhamnosyl-glucoside
Spinacetin 3-O-glucosyl-(1-6)-[apiosyl(1-2)]-glucoside	1	1	1	1	1	1	1	1	1	1	1	1	1	1	1	1	1	1	1	1	1	1	1	1	1	1	1	1	1	1	1	1	1	1	1	1	1	1	1	332392	353963	336857	527275	505026	532152	4.49	802.206	C34 H42 O22	Spinacetin 3-O-glucosyl-(1-6)-[apiosyl(1-2)]-glucoside
Eriodictyol	1	1	1	1	1	1	1	1	1	1	1	1	1	1	1	1	1	1	1	1	1	18276.8	11087.4	17561.3	1	1	1	1	1	1	1	1	1	1	1	1	1	1	1	1	1	1	1	1	1	4.18	288.069	C15 H12 O6	Eriodictyol
Dihydrosterculic acid	93753.3	94959.1	92960.9	1	1	1	1	1	1	300194	1	283041	1	1	1	1	1	1	1	36905	35901.8	21565.9	12403.7	19517.6	1	1	1	30273	32726.5	31371.2	1	1	1	1	1	1	34400.1	52316.7	40131.4	1	1	1	1	1	1	18.075	296.272	C19 H36 O2	Dihydrosterculic acid
Lactobacillic acid	93753.3	94959.1	92960.9	1	1	1	1	1	1	300194	1	283041	1	1	1	1	1	1	1	36905	35901.8	21565.9	12403.7	19517.6	1	1	1	30273	32726.5	31371.2	1	1	1	1	1	1	34400.1	52316.7	40131.4	1	1	1	1	1	1	18.075	296.272	C19 H36 O2	Lactobacillic acid
Cyanidin 3-O-sambubioside	1	1	1	1	1	1	1	1	1	18419.6	1	11318.7	1	1	1	1	1	1	1	1	1	1	1	1	1	1	1	1	1	1	1	1	1	1	1	1	1	1	1	1	1	1	1	1	1	7.14	616.133	C26 H29 Cl O15	Cyanidin 3-O-sambubioside
Isorhoifolin	1	1	1	1	1	1	1	1	1	18419.6	1	11318.7	1	1	1	1	1	1	1	1	1	1	1	1	1	1	1	1	1	1	1	1	1	1	1	1	1	1	1	1	1	1	1	1	1	7.14	578.178	C27 H30 O14	Isorhoifolin
Rhoifolin	1	1	1	1	1	1	1	1	1	18419.6	1	11318.7	1	1	1	1	1	1	1	1	1	1	1	1	1	1	1	1	1	1	1	1	1	1	1	1	1	1	1	1	1	1	1	1	1	7.14	578.178	C27 H30 O14	Rhoifolin
5-Pentacosenylresorcinol	1	1	1	1	1	1	1	1	1	38992.4	38501.6	46133.9	1	1	1	1	1	1	1	1	1	1	1	1	1	1	1	1	1	1	1	1	1	1	1	1	1	1	1	1	1	1	1	1	1	12.34	458.409	C31 H54 O2	5-Pentacosenylresorcinol
Epirosmanol	1	1	1	1	1	1	1	1	1	33181.2	1	32951.5	1	1	1	1	1	1	1	1	1	1	1	1	1	1	1	1	1	1	1	1	1	1	1	1	1	1	1	1	1	1	1	1	1	12.73	346.171	C20 H26 O5	Epirosmanol
Rosmanol	1	1	1	1	1	1	1	1	1	33181.2	1	32951.5	1	1	1	1	1	1	1	1	1	1	1	1	1	1	1	1	1	1	1	1	1	1	1	1	1	1	1	1	1	1	1	1	1	12.73	346.171	C20 H26 O5	Rosmanol
Sterculic acid	1	1	1	1	1	1	1	1	1	26430.9	26468.9	22370.9	1	1	1	1	1	1	1	1	1	1	1	1	1	1	1	1	1	1	1	1	1	1	1	1	1	1	1	1	1	1	1	1	1	13.61	294.255	C19 H34 O2	Sterculic acid
Secoisolariciresinol-sesquilignan	1	1	1	1	1	1	1	1	1	1	1	1	1	1	1	1	1	1	1	1	1	1	1	1	1	1	1	1	1	1	1	1	1	1	1	1	1	1	1	35334.6	42222.7	33454.8	1	1	1	8.81	558.253	C30 H38 O10	Secoisolariciresinol-sesquilignan
Acetyl eugenol	1	1	1	1	1	1	1	1	1	1	1	1	1	1	1	1	1	1	1	1	1	1	1	1	1	1	1	11257.4	12709.3	13263.8	1	1	1	1	1	1	1	1	1	1	1	1	1	1	1	1.69	206.097	C12 H14 O3	Acetyl eugenol
[6]-Gingerol	1	1	1	1	1	1	1	1	1	1	1	1	1	1	1	1	1	1	21004.9	21350	21935.8	1	1	1	1	1	1	1	1	1	1	1	1	1	1	1	1	1	1	1	1	1	1	1	1	20.52	300.225	C17 H32 O4	[6]-Gingerol

## Sheet: Table S2
Effect	Effect Name	RSS	RSR	RSS p-value	RSR p-value	R2Y p-value	PermNb	Tp1	Tp2	Tp3	Tp4	Tp5	Tp6	Tp7	Tp8	Tp9	Tp10	Tp11	Tp12	Tp13	Tp14	To1
:---------:	:--------------------:	:-----:	:-----:	:-----------:	:-----------:	:-----------:	:------:	:-----:	:-----:	:-----:	:-----:	:-----:	:-----:	:-----:	:-----:	:-----:	:-----:	:-----:	:-----:	:-----:	:-----:	:-----:
1	Species	0.358	9.803	0.01	0.01	0.01	100	0	0.999	0.997	0	0	0.998	0	0.001	0.001	0.001	0.995	0.001	0.001	0.003	0.075
2	Extraction	0.21	8.486	1	0.01	0.01	100	0.999	0	0	0	0	0	0.994	0.001	0.001	0.001	0.001	0.001	0.001	0.003	0.087
12	Species x Extraction	0.366	7.215	0.01	0.01	0.01	100	0	0	0	0.997	0.998	0	0.001	0.989	0.987	0.992	0.001	0.993	0.985	0.967	0.102
residuals	residuals	0.065	1	NA	NA	NA	NA	0.001	0.001	0.002	0.002	0.002	0.001	0.005	0.009	0.011	0.007	0.004	0.005	0.012	0.027	0.736

## Sheet: Table S3
id	variable	VIP score	Metabolites			id	variable	VIP score	Metabolites			id	variable	VIP score	Metabolites
M33	Species	2.77018	p-Coumaroyl glycolic acid			M53	Extraction	4.14685	nonadecanoic acid			M59	Species x Extraction	2.12951	p-HPEA-EDA
M140	Species	2.76808	Rhoifolin 4'-O-glucoside / Kaempferol 3-O-(2''-rhamnosyl-galactoside) 7-O-rhamnoside / Kaempferol 3-O-rhamnosyl-rhamnosyl-glucoside / Kaempferol 3-O-xylosyl-rutinoside			M2	Extraction	4.05784	4-Hydroxybenzaldehyde / Benzoic acid			M62	Species x Extraction	2.05982	Sinapine
M65	Species	2.41259	Cirsimaritin			M12	Extraction	3.5422	4-Vinylguaiacol / 3-Methoxyacetophenon			M55	Species x Extraction	1.79788	4-Hydroxybenzoic acid 4-O-glucoside
M20	Species	2.28841	2-Methoxy-5-prop-1-enylphenol / Eugenol			M19	Extraction	3.23087	m-Coumaric acid / o-Coumaric acid / p-Coumaric acid			M30	Species x Extraction	1.73458	Gallic acid ethyl ester / Syringic acid
M138	Species	2.26235	Petunidin 3-O-(6''-p-coumaroyl-glucoside) / Pinotin A			M66	Extraction	3.15277	Nepetin / Isorhamnetin / Rhamnetin			M90	Species x Extraction	1.56536	5,6-Dihydroxy-7,8,3',4'-tetramethoxyflavone
M54	Species	1.98328	Hispidulin			M1	Extraction	3.02216	4-Vinylphenol			M103	Species x Extraction	1.56531	3-Methoxynobiletin
M137	Species	1.92707	Isorhamnetin 3-O-glucoside 7-O-rhamnoside			M52	Extraction	2.99971	Dihydrosterculic acid / Lactobacillic acid			M124	Species x Extraction	1.56528	3-Hydroxyphloretin 2'-O-xylosyl-glucoside
M44	Species	1.9193	Luteolin / Scutellarein / Kaempferol			M23	Extraction	2.70606	Gallic acid			M99	Species x Extraction	1.56519	6-Geranylnaringenin
M43	Species	1.81387	Geraldone / Methylgalangin / Biochanin A / Glycitein			M49	Extraction	2.6665	(+)-Catechin / (-)-Epicatechin			M15	Species x Extraction	1.56515	Gallic aldehyde / 2,3-Dihydroxybenzoic acid / 2,4-Dihydroxybenzoic acid / 2,6-Dihydroxybenzoic acid / 3,5-Dihydroxybenzoic acid / Gentisic acid / Protocatechuic acid
M127	Species	1.73463	Apigenin 6,8-di-C-glucoside / Chrysoeriol 7-O-apiosyl-glucoside / Luteolin 7-O-rutinoside / Kaempferol 3-O-galactoside 7-O-rhamnoside / Kaempferol 3-O-rutinoside			M95	Extraction	2.45397	Nobiletin / 3-Methoxysinensetin			M48	Species x Extraction	1.56482	Phlorin
M118	Species	1.71896	Chrysoeriol 7-O-(6''-malonyl-glucoside)			M13	Extraction	2.30626	Carvacrol / Thymol			M101	Species x Extraction	1.56468	Syringaresinol
M86	Species	1.71784	Secoisolariciresinol			M134	Extraction	2.23825	Kaempferol 3,7-O-diglucoside / Kaempferol 3-O-sophoroside / Quercetin 3-O-galactoside 7-O-rhamnoside / Quercetin 3-O-rhamnosyl-galactoside / Quercetin 3-O-rutinoside			M31	Species x Extraction	1.56415	Acetyl eugenol
M35	Species	1.7178	Resveratrol			M75	Extraction	2.17611	6-Prenylnaringenin / 8-Prenylnaringenin			M97	Species x Extraction	1.56258	5-Heneicosylresorcinol
M146	Species	1.71736	Spinacetin 3-O-glucosyl-(1-6)-[apiosyl(1-2)]-glucoside			M126	Extraction	2.13929	Stigmastanol ferulate			M104	Species x Extraction	1.56258	5-Tricosylresorcinol
M139	Species	1.71664	Delphinidin 3-O-feruloyl-glucoside / Petunidin 3,5-O-diglucoside			M135	Extraction	2.12635	Cyanidin 3,5-O-diglucoside / Cyanidin 3-O-(6''-caffeoyl-glucoside) / Cyanidin 3-O-sophoroside / Delphinidin 3-O-(6''-p-coumaroyl-glucoside) / Delphinidin 3-O-rutinoside			M120	Species x Extraction	1.56258	24-Methylcholesterol ferulate / 24-Methylenecholestanol ferulate / 24-Methyllathosterol ferulate
M122	Species	1.71651	Luteolin 7-O-(2-apiosyl-glucoside) / Kaempferol 3-O-xylosyl-glucoside			M133	Extraction	2.11991	Prodelphinidin dimer B3			M74	Species x Extraction	1.56253	Esculin
M45	Species	1.7158	Sakuranetin			M27	Extraction	2.03192	p-Coumaric acid ethyl ester			M125	Species x Extraction	1.56251	Schottenol ferulate / Sitosterol ferulate
M141	Species	1.7145	Pelargonidin 3-O-glucosyl-rutinoside			M71	Extraction	1.96061	Carnosic acid			M68	Species x Extraction	1.5625	3,4-DHPEA-EDA
M84	Species	1.71362	Rosmarinic acid			M21	Extraction	1.87563	Methoxyphenylacetic acid / Dihydro-p-coumaric acid			M64	Species x Extraction	1.56248	Phytanic acid
M132	Species	1.71265	Diosmin / Neodiosmin			M116	Extraction	1.73378	Isorhamnetin 3-O-galactoside / Isorhamnetin 3-O-glucoside / Isorhamnetin 4'-O-glucoside / Isorhamnetin 7-O-rhamnoside			M110	Species x Extraction	1.56089	5-Pentacosenylresorcinol
M115	Species	1.71124	6''-O-Acetylgenistin			M80	Extraction	1.63921	Xanthohumol / Isoxanthohumol			M50	Species x Extraction	1.56089	Sterculic acid
M147	Species	1.71084	Patuletin 3-O-(2''-feruloylglucosyl)(1-6)-[apiosyl(1-2)]-glucoside			M7	Extraction	1.57126	Sesamol / Protocatechuic aldehyde / 2-Hydroxybenzoic acid / 3-Hydroxybenzoic acid / 4-Hydroxybenzoic acid			M131	Species x Extraction	1.55944	Delphinidin 3-O-sambubioside
M130	Species	1.71013	Quercetin 3-O-glucosyl-xyloside			M6	Extraction	1.56311	p-Anisaldehyde			M39	Species x Extraction	1.55721	7,3',4'-Trihydroxyflavone / Apigenin / Baicalein / Galangin / Genistein
M41	Species	1.70747	Phloretin			M82	Extraction	1.54631	Conidendrin			M89	Species x Extraction	1.55714	Arctigenin
M112	Species	1.70589	Myricetin 3-O-rhamnoside / Quercetin 3-O-galactoside / Quercetin 3-O-glucoside / Quercetin 4'-O-glucoside			M117	Extraction	1.4739	Petunidin 3-O-galactoside / Petunidin 3-O-glucoside			M145	Species x Extraction	1.55677	Kaempferol 3,7,4'-O-triglucoside / Kaempferol 3-O-sophoroside 7-O-glucoside / Quercetin 3-O-glucosyl-rhamnosyl-galactoside / Quercetin 3-O-glucosyl-rhamnosyl-glucoside
M128	Species	1.70182	Cyanidin 3-O-(6''-p-coumaroyl-glucoside)			M25	Extraction	1.46133	Ferulaldehyde / Mellein			M123	Species x Extraction	1.55675	Naringin / Narirutin
M83	Species	1.65967	Matairesinol / Pinoresinol			M14	Extraction	1.46072	4-Ethylguaiacol			M113	Species x Extraction	1.55645	Delphinidin 3-O-galactoside / Delphinidin 3-O-glucoside
M4	Species	1.61441	3-Methylcatechol / 4-Methylcatechol / Guaiacol			M114	Extraction	1.46069	Dihydromyricetin 3-O-rhamnoside			M144	Species x Extraction	1.55643	Cyanidin 3-O-glucosyl-rutinoside
M76	Species	1.60177	Tetramethylscutellarein			M85	Extraction	1.45828	Cyclolariciresinol / Isolariciresinol / Lariciresinol			M109	Species x Extraction	1.5549	6''-O-Acetyldaidzin
M8	Species	1.46268	4-Ethylcatechol / Tyrosol			M94	Extraction	1.45828	3-Sinapoylquinic acid / 4-Sinapoylquinic acid / 5-Sinapoylquinic acid			M56	Species x Extraction	1.55268	[6]-Gingerol
M67	Species	1.44741	Hydroxytyrosol 4-O-glucoside			M5	Extraction	1.448	Pyrogallol			M47	Species x Extraction	1.54977	Eriodictyol
M106	Species	1.3956	6-Hydroxyluteolin 7-O-rhamnoside / Luteolin 6-C-glucoside / Luteolin 7-O-glucoside / Kaempferol 3-O-galactoside / Kaempferol 3-O-glucoside / Quercetin 3-O-rhamnoside			M72	Extraction	1.44763	3-p-Coumaroylquinic acid / 4-p-Coumaroylquinic acid / 5-p-Coumaroylquinic acid / p-Coumaroylquinic acid			M119	Species x Extraction	1.54936	Secoisolariciresinol-sesquilignan
M3	Species	1.39546	4-Ethylphenol			M77	Extraction	1.43347	Anhydro-secoisolariciresinol / Rosmadial			M96	Species x Extraction	1.50266	5-Heneicosenylresorcinol
M93	Species	1.38304	Medioresinol / Trachelogenin			M42	Extraction	1.39771	p-Coumaroyl malic acid			M6	Species x Extraction	1.49305	p-Anisaldehyde
M73	Species	1.38272	Demethoxycurcumin			M58	Extraction	1.39771	6-Hydroxyluteolin / Morin / Quercetin			M22	Species x Extraction	1.43972	Vanillic acid / 3,4-Dihydroxyphenylacetic acid
M129	Species	1.38104	Cyanidin 3-O-rutinoside / Pelargonidin 3-O-sophoroside / Petunidin 3-O-rutinoside			M10	Extraction	1.39041	Cinnamic acid			M5	Species x Extraction	1.2685	Pyrogallol
M108	Species	1.353	d-Viniferin / e-Viniferin / Pallidol			M81	Extraction	1.36507	Ferulic acid 4-O-glucoside / Feruloyl glucose			M85	Species x Extraction	1.26378	Cyclolariciresinol / Isolariciresinol / Lariciresinol
M111	Species	1.30071	Chrysoeriol 7-O-glucoside / Isorhamnetin 3-O-rutinoside			M92	Extraction	1.36263	Dimethylmatairesinol			M94	Species x Extraction	1.26378	3-Sinapoylquinic acid / 4-Sinapoylquinic acid / 5-Sinapoylquinic acid
M116	Species	1.28509	Isorhamnetin 3-O-galactoside / Isorhamnetin 3-O-glucoside / Isorhamnetin 4'-O-glucoside / Isorhamnetin 7-O-rhamnoside			M87	Extraction	1.35827	3-Feruloylquinic acid / 4-Feruloylquinic acid / 5-Feruloylquinic acid			M25	Species x Extraction	1.26311	Ferulaldehyde / Mellein
M107	Species	1.27743	3-Hydroxyphloretin 2'-O-glucoside / (+)-Catechin 3-O-glucose			M142	Extraction	1.32832	Quercetin 3-O-xylosyl-rutinoside			M14	Species x Extraction	1.26235	4-Ethylguaiacol
M26	Species	1.26826	p-HPEA-AC			M29	Extraction	1.32313	3,4-DHPEA-AC / Homoveratric acid			M114	Species x Extraction	1.26218	Dihydromyricetin 3-O-rhamnoside
M24	Species	1.25425	3,4-Dihydroxyphenylglycol			M51	Extraction	1.31683	Caffeoyl aspartic acid			M42	Species x Extraction	1.16568	p-Coumaroyl malic acid
M28	Species	1.2377	Ferulic acid / Isoferulic acid			M79	Extraction	1.25677	3-Caffeoylquinic acid / 4-Caffeoylquinic acid / 5-Caffeoylquinic acid			M58	Species x Extraction	1.16568	6-Hydroxyluteolin / Morin / Quercetin
M32	Species	1.21998	Sinapaldehyde / Caffeic acid ethyl ester			M26	Extraction	1.24761	p-HPEA-AC			M98	Species x Extraction	1.15759	Piceatannol 3-O-glucoside
M79	Species	1.19268	3-Caffeoylquinic acid / 4-Caffeoylquinic acid / 5-Caffeoylquinic acid			M70	Extraction	1.21945	Carnosol			M36	Species x Extraction	1.15489	4-Vinylsyringol
M143	Species	1.16344	Kaempferol 3-O-glucosyl-rhamnosyl-galactoside / Kaempferol 3-O-glucosyl-rhamnosyl-glucoside / Quercetin 3-O-rhamnosyl-rhamnosyl-glucoside			M37	Extraction	1.18956	Piceatannol			M17	Species x Extraction	1.15409	1,4-Naphtoquinone
M9	Species	1.15631	Coumarin			M34	Extraction	1.18212	Sinapic acid			M11	Species x Extraction	1.14505	Anethole / Estragole
M142	Species	1.15101	Quercetin 3-O-xylosyl-rutinoside			M36	Extraction	1.17665	4-Vinylsyringol			M34	Species x Extraction	1.13972	Sinapic acid
M29	Species	1.14728	3,4-DHPEA-AC / Homoveratric acid			M28	Extraction	1.14398	Ferulic acid / Isoferulic acid			M100	Species x Extraction	1.13252	1-Acetoxypinoresinol
M70	Species	1.12735	Carnosol			M16	Extraction	1.08208	Hydroxytyrosol			M126	Species x Extraction	1.11276	Stigmastanol ferulate

## Sheet: Table S6
											Correlation table of Pearson heatmap
	Lignans correct	Ph.Acids Correct	Total phenolic content	CURAC	total flavonoid content	Phosphomolybdenum	Glucosidase	AChe	Amylase	BChe	Tyrosinase	ABTS	FRAP	Metal chelating	Flavones	Anthocyanins correct	flavonols correct	Flavanols correct	DPPH	LMW correct	Stilbens correct
Lignans correct	1	-0.0924074	0.447683	0.260806	-0.263447	0.280085	0.13004	-0.0685055	0.0205298	-0.028792	-0.113077	-0.202086	0.00200293	-0.0878832	-0.11638	-0.419253	-0.554074	-0.600908	-0.417612	-0.160393	-0.0701975
Ph.Acids Correct	-0.0924074	1	0.550677	0.530613	0.391916	0.273838	0.490121	0.306485	0.395057	0.342619	0.269642	0.0566721	0.356443	0.359368	-0.341158	-0.587765	-0.333717	-0.307401	-0.189022	-0.26862	-0.286847
Total phenolic content	0.447683	0.550677	1	0.936512	0.277417	0.535944	0.466848	0.511307	0.571113	0.46411	0.407413	0.111868	0.541607	0.449102	-0.628027	-0.840309	-0.691131	-0.623256	-0.301666	-0.215913	-0.382186
CURAC	0.260806	0.530613	0.936512	1	0.423867	0.645699	0.583115	0.693115	0.717207	0.652923	0.611616	0.000541666	0.433279	0.369016	-0.548284	-0.698047	-0.505807	-0.576283	-0.264688	-0.31444	-0.447887
total flavonoid content	-0.263447	0.391916	0.277417	0.423867	1	0.356666	0.582766	0.51761	0.666663	0.698969	0.681582	-0.228121	0.182504	0.312941	-0.0239436	-0.13065	0.0609381	-0.0968818	-0.310808	-0.298625	-0.336157
Phosphomolybdenum	0.280085	0.273838	0.535944	0.645699	0.356666	1	0.863013	0.759425	0.858127	0.845645	0.787407	-0.656154	-0.331558	-0.257118	-0.0866369	-0.447599	-0.31067	-0.669106	-0.594123	-0.521649	-0.601817
Glucosidase	0.13004	0.490121	0.466848	0.583115	0.582766	0.863013	1	0.696104	0.879445	0.877791	0.817744	-0.660452	-0.247146	-0.161294	0.0270645	-0.4163	-0.135371	-0.634496	-0.604658	-0.659519	-0.61185
AChe	-0.0685055	0.306485	0.511307	0.693115	0.51761	0.759425	0.696104	1	0.84851	0.815487	0.804545	-0.302375	-0.0903123	0.0908777	-0.262564	-0.388478	-0.125407	-0.430667	-0.309692	-0.242891	-0.304302
Amylase	0.0205298	0.395057	0.571113	0.717207	0.666663	0.858127	0.879445	0.84851	1	0.964786	0.942086	-0.437663	-0.051806	0.0517661	-0.104003	-0.486447	-0.173009	-0.516987	-0.536321	-0.424568	-0.639154
BChe	-0.028792	0.342619	0.46411	0.652923	0.698969	0.845645	0.877791	0.815487	0.964786	1	0.967449	-0.533548	-0.163953	-0.0264478	-0.045316	-0.348616	-0.0851672	-0.492392	-0.566259	-0.487686	-0.582659
Tyrosinase	-0.113077	0.269642	0.407413	0.611616	0.681582	0.787407	0.817744	0.804545	0.942086	0.967449	1	-0.470926	-0.148065	-0.0268704	-0.00494685	-0.312105	-0.0595071	-0.438323	-0.445831	-0.427605	-0.564511
ABTS	-0.202086	0.0566721	0.111868	0.000541666	-0.228121	-0.656154	-0.660452	-0.302375	-0.437663	-0.533548	-0.470926	1	0.802815	0.630097	-0.453243	-0.161198	-0.169581	0.498923	0.613103	0.60378	0.385757
FRAP	0.00200293	0.356443	0.541607	0.433279	0.182504	-0.331558	-0.247146	-0.0903123	-0.051806	-0.163953	-0.148065	0.802815	1	0.77077	-0.542734	-0.440928	-0.346581	0.146865	0.316584	0.289367	0.0231469
Metal chelating	-0.0878832	0.359368	0.449102	0.369016	0.312941	-0.257118	-0.161294	0.0908777	0.0517661	-0.0264478	-0.0268704	0.630097	0.77077	1	-0.65538	-0.35963	-0.258056	-0.0449822	-0.00968633	0.1837	0.0666898
Flavones	-0.11638	-0.341158	-0.628027	-0.548284	-0.0239436	-0.0866369	0.0270645	-0.262564	-0.104003	-0.045316	-0.00494685	-0.453243	-0.542734	-0.65538	1	0.590452	0.618744	0.245026	0.0512881	-0.0897465	-0.143524
Anthocyanins correct	-0.419253	-0.587765	-0.840309	-0.698047	-0.13065	-0.447599	-0.4163	-0.388478	-0.486447	-0.348616	-0.312105	-0.161198	-0.440928	-0.35963	0.590452	1	0.830959	0.545231	0.380704	-0.021268	0.286107
flavonols correct	-0.554074	-0.333717	-0.691131	-0.505807	0.0609381	-0.31067	-0.135371	-0.125407	-0.173009	-0.0851672	-0.0595071	-0.169581	-0.346581	-0.258056	0.618744	0.830959	1	0.438967	0.296619	-0.0746166	0.0714548
Flavanols correct	-0.600908	-0.307401	-0.623256	-0.576283	-0.0968818	-0.669106	-0.634496	-0.430667	-0.516987	-0.492392	-0.438323	0.498923	0.146865	-0.0449822	0.245026	0.545231	0.438967	1	0.686966	0.462401	0.365814
DPPH	-0.417612	-0.189022	-0.301666	-0.264688	-0.310808	-0.594123	-0.604658	-0.309692	-0.536321	-0.566259	-0.445831	0.613103	0.316584	-0.00968633	0.0512881	0.380704	0.296619	0.686966	1	0.351386	0.37592
LMW correct	-0.160393	-0.26862	-0.215913	-0.31444	-0.298625	-0.521649	-0.659519	-0.242891	-0.424568	-0.487686	-0.427605	0.60378	0.289367	0.1837	-0.0897465	-0.021268	-0.0746166	0.462401	0.351386	1	0.47817
Stilbens correct	-0.0701975	-0.286847	-0.382186	-0.447887	-0.336157	-0.601817	-0.61185	-0.304302	-0.639154	-0.582659	-0.564511	0.385757	0.0231469	0.0666898	-0.143524	0.286107	0.0714548	0.365814	0.37592	0.47817	1
											p-value table
	Lignans correct	Ph.Acids Correct	Total phenolic content	CURAC	total flavonoid content	Phosphomolybdenum	Glucosidase	AChe	Amylase	BChe	Tyrosinase	ABTS	FRAP	Metal chelating	Flavones	Anthocyanins correct	flavonols correct	Flavanols correct	DPPH	LMW correct	Stilbens correct
Lignans correct	NA	0.54602	0.0020451	0.083559	0.080366	0.062394	0.39454	0.65477	0.89352	0.85108	0.45956	0.1831	0.98958	0.56593	0.44646	0.0041482	7.8572e-05	1.2738e-05	0.0043132	0.29257	0.6468
Ph.Acids Correct	0.54602	NA	8.8725e-05	0.00017721	0.0077559	0.068723	0.00063184	0.040591	0.0072364	0.021228	0.073253	0.71156	0.016246	0.01533	0.021823	2.184e-05	0.025071	0.039965	0.21366	0.07439	0.056076
Total phenolic content	0.0020451	8.8725e-05	NA	0	0.065037	0.00014808	0.0012257	0.00033137	4.1847e-05	0.0013211	0.0054738	0.4644	0.00012196	0.001971	3.8695e-06	5.2491e-13	1.476e-07	4.8111e-06	0.044022	0.1543	0.0095749
CURAC	0.083559	0.00017721	0	NA	0.0037134	1.6714e-06	2.6283e-05	1.3143e-07	2.9757e-08	1.1674e-06	8.0637e-06	0.99718	0.0029484	0.012613	9.6578e-05	9.8123e-08	0.00039341	3.4327e-05	0.0789	0.035409	0.0020342
total flavonoid content	0.080366	0.0077559	0.065037	0.0037134	NA	0.016175	2.6648e-05	0.00027123	5.7431e-07	9.2845e-08	2.547e-07	0.13177	0.23016	0.036341	0.87594	0.39231	0.69089	0.52666	0.037703	0.046307	0.023964
Phosphomolybdenum	0.062394	0.068723	0.00014808	1.6714e-06	0.016175	NA	2.4647e-14	1.4713e-09	4.9738e-14	2.6734e-13	1.3991e-10	9.9129e-07	0.026086	0.088183	0.57147	0.0020495	0.037793	5.043e-07	1.6876e-05	0.00023808	1.2261e-05
Glucosidase	0.39454	0.00063184	0.0012257	2.6283e-05	2.6648e-05	2.4647e-14	NA	1.1018e-07	1.7764e-15	2.4425e-15	7.0794e-12	7.9498e-07	0.10168	0.28983	0.85992	0.0044494	0.37528	2.8631e-06	1.0874e-05	8.3426e-07	7.9819e-06
AChe	0.65477	0.040591	0.00033137	1.3143e-07	0.00027123	1.4713e-09	1.1018e-07	NA	1.843e-13	9.0048e-12	2.7632e-11	0.043503	0.5552	0.55271	0.081423	0.0083611	0.41174	0.0031453	0.038432	0.1079	0.042118
Amylase	0.89352	0.0072364	4.1847e-05	2.9757e-08	5.7431e-07	4.9738e-14	1.7764e-15	1.843e-13	NA	0	0	0.0026421	0.73538	0.73558	0.49658	0.00070371	0.25574	0.00027671	0.0001462	0.0036509	2.295e-06
BChe	0.85108	0.021228	0.0013211	1.1674e-06	9.2845e-08	2.6734e-13	2.4425e-15	9.0048e-12	0	NA	0	0.00016059	0.28185	0.86308	0.76755	0.018928	0.57804	0.00059078	5.0252e-05	0.00067871	2.6761e-05
Tyrosinase	0.45956	0.073253	0.0054738	8.0637e-06	2.547e-07	1.3991e-10	7.0794e-12	2.7632e-11	0	0	NA	0.001095	0.33171	0.86091	0.97427	0.03687	0.6978	0.0025985	0.0021455	0.0033909	5.3637e-05
ABTS	0.1831	0.71156	0.4644	0.99718	0.13177	9.9129e-07	7.9498e-07	0.043503	0.0026421	0.00016059	0.001095	NA	3.278e-11	3.5166e-06	0.0017682	0.29012	0.26542	0.0004857	7.5574e-06	1.1286e-05	0.0088687
FRAP	0.98958	0.016246	0.00012196	0.0029484	0.23016	0.026086	0.10168	0.5552	0.73538	0.28185	0.33171	3.278e-11	NA	5.8979e-10	0.00011729	0.0024325	0.019684	0.33569	0.034109	0.053857	0.88003
Metal chelating	0.56593	0.01533	0.001971	0.012613	0.036341	0.088183	0.28983	0.55271	0.73558	0.86308	0.86091	3.5166e-06	5.8979e-10	NA	1.0311e-06	0.01525	0.086988	0.76921	0.94965	0.22707	0.66337
Flavones	0.44646	0.021823	3.8695e-06	9.6578e-05	0.87594	0.57147	0.85992	0.081423	0.49658	0.76755	0.97427	0.0017682	0.00011729	1.0311e-06	NA	1.9599e-05	5.8918e-06	0.10475	0.73793	0.55769	0.34692
Anthocyanins correct	0.0041482	2.184e-05	5.2491e-13	9.8123e-08	0.39231	0.0020495	0.0044494	0.0083611	0.00070371	0.018928	0.03687	0.29012	0.0024325	0.01525	1.9599e-05	NA	1.6154e-12	0.00010752	0.0098818	0.88971	0.056742
flavonols correct	7.8572e-05	0.025071	1.476e-07	0.00039341	0.69089	0.037793	0.37528	0.41174	0.25574	0.57804	0.6978	0.26542	0.019684	0.086988	5.8918e-06	1.6154e-12	NA	0.0025565	0.047865	0.62616	0.6409
Flavanols correct	1.2738e-05	0.039965	4.8111e-06	3.4327e-05	0.52666	5.043e-07	2.8631e-06	0.0031453	0.00027671	0.00059078	0.0025985	0.0004857	0.33569	0.76921	0.10475	0.00010752	0.0025565	NA	1.8773e-07	0.001384	0.013465
DPPH	0.0043132	0.21366	0.044022	0.0789	0.037703	1.6876e-05	1.0874e-05	0.038432	0.0001462	5.0252e-05	0.0021455	7.5574e-06	0.034109	0.94965	0.73793	0.0098818	0.047865	1.8773e-07	NA	0.01794	0.010931
LMW correct	0.29257	0.07439	0.1543	0.035409	0.046307	0.00023808	8.3426e-07	0.1079	0.0036509	0.00067871	0.0033909	1.1286e-05	0.053857	0.22707	0.55769	0.88971	0.62616	0.001384	0.01794	NA	0.00089315
Stilbens correct	0.6468	0.056076	0.0095749	0.0020342	0.023964	1.2261e-05	7.9819e-06	0.042118	2.295e-06	2.6761e-05	5.3637e-05	0.0088687	0.88003	0.66337	0.34692	0.056742	0.6409	0.013465	0.010931	0.00089315	NA
